# Supplementary material for: Consistent spatial patterns in microbial taxa of red squirrel gut microbiomes
Source: Environ Microbiol Rep. 2023 Nov 9;16(1):e13209. doi: 10.1111/1758-2229.13209 (PMC10866585; doi:10.1111/1758-2229.13209)
Supplement: Supplementary file 1 — TABLE S1: Significant PCNM axis numbers by sampling grid, month, and year. Grids marked ‘yes’ in the food column received peanut butter as food. TABLE S2: Total number of 99% identity ASVs in each grid/year combination. The number of samples, the percentage of the sample size that were individuals. TABLE S3: Number of microbiome sample comparisons available for plotting in Figure 4. TABLE S4: Taxonomic assignments and groupings (core vs. non‐core) for each ASV. [file EMI4-16-e13209-s001.xlsx]

## Sheet: Table 1
Table 1 Significant PCNM axis numbers by sampling grid, month, and year. Grids marked "yes" in the food column received peanut butter as food supplementation during that sampling year.
Grid	Food	Year	Month	Samples	Core PCNM #	Non-Core PCNM #	Full PCNM #
AG	Yes	2008	March	17	NS	1	1
AG	Yes	2008	April	17	5	NS	NS
AG	Yes	2008	May	44	3	8, 14, 24	8, 14
AG	Yes	2008	June	43	NS	NS	NS
AG	Yes	2008	July	65	30, 12	36, 1, 27, 15, 31, 14	36, 1, 27, 15, 31
AG	Yes	2008	August	32	NS	NS	NS
CH	No	2008	April	25	3	1	1
CH	No	2008	May	22	NS	NS	NS
JO	Yes	2008	May	23	NS	3, 1	3, 1
KL	Yes	2008	March	43	2, 22, 13, 16	1, 17, 14, 3	1, 17, 2, 14, 3
KL	Yes	2008	April	38	1	1, 13, 2	1, 13, 2
KL	Yes	2008	May	69	34, 13	1, 6, 2, 5, 27, 20, 16	1, 2, 6, 5, 27
KL	Yes	2008	June	34	2	2, 4, 3	2, 4, 3
KL	Yes	2008	July	33	NS	14	14
KL	Yes	2008	August	23	13	3, 1	3,1
KL	No	2009	March	17	NS	1	1
KL	No	2009	April	21	NS	4, 1, 2	4, 1, 2
KL	No	2009	May	19	NS	NS	NS
KL	No	2009	June	11	NS	NS	NS
KL	No	2009	July	34	NS	3, 1, 12, 15, 7	3, 1, 12, 15
KL	No	2009	August	22	NS	NS	NS
KL	No	2010	February	26	17, 3, 14	3, 13	3, 13
KL	No	2010	March	56	10, 2, 4, 5	4, 8, 2, 17, 1, 3, 6, 9, 5	4, 8, 2, 17, 1, 3, 6, 5, 9
KL	No	2010	April	32	NS	1, 9	1, 9
KL	No	2010	May	53	17, 7, 5, 10, 15	10	10
KL	No	2010	June	22	NS	1, 3	1, 3
LL	Yes	2008	April	25	NS	NS	NS
LL	Yes	2008	May	22	NS	NS	NS
SU	No	2008	May	21	NS	1	1
Total Grids			Significant		12	20	20	0.689655
Total Grids			Not Significant		17	9	9
Total PCNM	Significant		Large		13	41	39
Total PCNM	Significant		Medium		9	12	8
Total PCNM	Significant		Small		3	5	4
Total PCNM	Significant		All		25	58	51	134

## Sheet: Table 2
Table 2 Total number of 99% identity ASVs in each grid/year combination. The number of samples, the percentage of the sample size that were individuals being resampled, and the number of sampling days/months.
Grid/Year	Sample Size (Resampled)	Sampling Days (Months)	Maximum Distance (metres)	Total ASVs
AG 2008	218 (58.7%)	81 (6)	930.1	37177
CH 2008	47 (80.9%)	26 (2)	621	24049
JO 2008	23 (47.1%)	12 (1)	768.4	12303
KL 2008	240 (85.4%)	90 (6)	811.2	37992
KL 2009	124 (89.4%)	58 (6)	737.9	32617
KL 2010	189 (88.9%)	63 (5)	772.2	33889
LL 2008	47 (57.4%)	25 (2)	919.4	23749
SU 2008	21 (52.4%)	14 (1)	846	15809

## Sheet: Table 3
Table 3 Number of microbiome sample comparisons available for plotting in Figure 4.
	Same Location	Different location
Same squirrel	1158	122
Different Squirrel	662	15992

## Sheet: Table 4
Table 4 Taxonomic assignments and groupings (core vs non-core) for each ASV.
ASV ID	Taxon	Confidence	Kingdom	Phylum	Class	Order	Family	Genus	Species	ASV Occupancy	ASV Relative Abundance	Model Grouping	75% Threshold Grouping
196c5cfa4dc50b44d41aa0758e281103c5bdd5e2	Bacteria;Firmicutes;Clostridia;Clostridiales;Ruminococcaceae;Ruminiclostridium 9	0.851592	Bacteria	Firmicutes	Clostridia	Clostridiales	Ruminococcaceae	Ruminiclostridium 9	NA	0.872387	0.0174258	core	Confirmed Core
80fb97ef14280b169c86455c651682d0369b80e2	Bacteria;Firmicutes;Erysipelotrichia;Erysipelotrichales;Erysipelotrichaceae;Erysipelotrichaceae UCG-003;uncultured bacterium	0.800051	Bacteria	Firmicutes	Erysipelotrichia	Erysipelotrichales	Erysipelotrichaceae	Erysipelotrichaceae UCG-003	uncultured bacterium	0.872387	0.00161438	core	Confirmed Core
4f190cf450981b64ba53ba4c2b2db85de31137bf	Bacteria;Firmicutes;Clostridia;Clostridiales;Lachnospiraceae;Marvinbryantia;uncultured bacterium	0.815854	Bacteria	Firmicutes	Clostridia	Clostridiales	Lachnospiraceae	Marvinbryantia	uncultured bacterium	0.818482	0.00178659	core	Confirmed Core
8e4cf2b1369f3463868939e2f33b57232bea618d	Bacteria;Firmicutes;Clostridia;Clostridiales;Ruminococcaceae;Ruminiclostridium 5	0.920739	Bacteria	Firmicutes	Clostridia	Clostridiales	Ruminococcaceae	Ruminiclostridium 5	NA	0.816282	0.000828158	core	Confirmed Core
4f2c2b2652b4915634ce618875b7b0fd2fdebcd4	Bacteria;Firmicutes;Clostridia;Clostridiales;Lachnospiraceae;Marvinbryantia	0.981001	Bacteria	Firmicutes	Clostridia	Clostridiales	Lachnospiraceae	Marvinbryantia	NA	0.808581	0.00133945	core	Confirmed Core
16cf9faa7c62d98c7f5bcc5bdb3cf2ba1122f8dd	Bacteria;Firmicutes;Erysipelotrichia;Erysipelotrichales;Erysipelotrichaceae;Erysipelotrichaceae UCG-003;uncultured bacterium	0.810901	Bacteria	Firmicutes	Erysipelotrichia	Erysipelotrichales	Erysipelotrichaceae	Erysipelotrichaceae UCG-003	uncultured bacterium	0.80418	0.00161293	core	Confirmed Core
6263d2de888216e2ccb06dadb2eedafe1853eaeb	Bacteria;Firmicutes;Clostridia;Clostridiales;Lachnospiraceae;Blautia	0.94233	Bacteria	Firmicutes	Clostridia	Clostridiales	Lachnospiraceae	Blautia	NA	0.789879	0.00211184	core	Confirmed Core
e6aa12974247b6ec7fae3e25aeffa1d7bd744ec2	Bacteria;Firmicutes;Clostridia;Clostridiales;Lachnospiraceae	0.999986	Bacteria	Firmicutes	Clostridia	Clostridiales	Lachnospiraceae	NA	NA	0.768977	0.00139409	core	Confirmed Core
ed431e1f7f124b162542909fd06aabe258956802	Bacteria;Firmicutes;Clostridia;Clostridiales;Lachnospiraceae	0.999969	Bacteria	Firmicutes	Clostridia	Clostridiales	Lachnospiraceae	NA	NA	0.765677	0.000961013	core	Confirmed Core
61c37227ef715ad97006c2f98eeeec27cdd60de4	Bacteria;Firmicutes;Clostridia;Clostridiales;Ruminococcaceae;Ruminococcaceae UCG-008;uncultured bacterium	0.999903	Bacteria	Firmicutes	Clostridia	Clostridiales	Ruminococcaceae	Ruminococcaceae UCG-008	uncultured bacterium	0.764576	0.00265571	core	Confirmed Core
292ca5a45820d5519c2d9cd18268797625c73b77	NA	NA	NA	NA	NA	NA	NA	NA	NA	0.761276	0.000825885	core	Confirmed Core
7043c33d20fcae3fe26d9ce4b0c125e265e1abd0	Bacteria;Bacteroidetes;Bacteroidia;Bacteroidales;Prevotellaceae	0.987096	Bacteria	Bacteroidetes	Bacteroidia	Bacteroidales	Prevotellaceae	NA	NA	0.753575	0.002062	core	Confirmed Core
0d02df0bfe003e6a1c79cb70ea485a0d5572ce2d	Bacteria;Firmicutes;Clostridia;Clostridiales;Lachnospiraceae;Blautia	0.978932	Bacteria	Firmicutes	Clostridia	Clostridiales	Lachnospiraceae	Blautia	NA	0.746975	0.000748312	core	Core Candidate
267e37c9551180ece8b8cead5dd689af1498891b	Bacteria;Firmicutes;Erysipelotrichia;Erysipelotrichales;Erysipelotrichaceae;Erysipelatoclostridium;uncultured bacterium	0.950966	Bacteria	Firmicutes	Erysipelotrichia	Erysipelotrichales	Erysipelotrichaceae	Erysipelatoclostridium	uncultured bacterium	0.744774	0.000884263	core	Core Candidate
18c11a04f7700e88b7301964d271bb7e9551ec02	NA	NA	NA	NA	NA	NA	NA	NA	NA	0.742574	0.000729112	core	Core Candidate
bf4a878dae1aae1e04a647caf7ff600b597278f3	Bacteria;Firmicutes;Clostridia;Clostridiales;Lachnospiraceae	0.999945	Bacteria	Firmicutes	Clostridia	Clostridiales	Lachnospiraceae	NA	NA	0.740374	0.000705998	core	Core Candidate
ebee5b5217defb1f4b126f0f9bdb5a9293ed6db8	Bacteria;Firmicutes;Clostridia;Clostridiales;Lachnospiraceae	0.999892	Bacteria	Firmicutes	Clostridia	Clostridiales	Lachnospiraceae	NA	NA	0.739274	0.00224642	core	Core Candidate
7e121dd601390756ebcc512b2fbf5cf497509a97	NA	NA	NA	NA	NA	NA	NA	NA	NA	0.739274	0.0020178	core	Core Candidate
87db653f9abd325260129a571c967e177b98de64	NA	NA	NA	NA	NA	NA	NA	NA	NA	0.735974	0.000902273	core	Core Candidate
bb4056878ec33a5e4e382c048ac431b8a291d317	Bacteria;Firmicutes;Clostridia;Clostridiales;Lachnospiraceae;Coprococcus 1;uncultured bacterium	0.919069	Bacteria	Firmicutes	Clostridia	Clostridiales	Lachnospiraceae	Coprococcus 1	uncultured bacterium	0.727173	0.000815678	core	Core Candidate
c2a100a45b06564caab49637e5c2a042f0de5bfd	Bacteria;Firmicutes;Clostridia;Clostridiales;Ruminococcaceae;Faecalibacterium	0.99542	Bacteria	Firmicutes	Clostridia	Clostridiales	Ruminococcaceae	Faecalibacterium	NA	0.722772	0.00105721	core	Core Candidate
947658330efdeea6f3b1288a030163766e6afc8a	Bacteria;Firmicutes;Clostridia;Clostridiales;Lachnospiraceae	0.999981	Bacteria	Firmicutes	Clostridia	Clostridiales	Lachnospiraceae	NA	NA	0.718372	0.00280157	core	Core Candidate
c0dcdc0a4e396d5615cf9d72679cfb1ce082bc17	Bacteria;Firmicutes;Clostridia;Clostridiales;Ruminococcaceae;Ruminococcaceae NK4A214 group	0.999673	Bacteria	Firmicutes	Clostridia	Clostridiales	Ruminococcaceae	Ruminococcaceae NK4A214 group	NA	0.712871	0.00077379	core	Core Candidate
52712a0250bcc04e92cf37428299c74322f4162e	NA	NA	NA	NA	NA	NA	NA	NA	NA	0.710671	0.000652529	core	Core Candidate
f0c8706dc7a296924c8218ed4815600aa9d17eed	Bacteria;Firmicutes;Clostridia;Clostridiales;Lachnospiraceae;Marvinbryantia;uncultured bacterium	0.812368	Bacteria	Firmicutes	Clostridia	Clostridiales	Lachnospiraceae	Marvinbryantia	uncultured bacterium	0.708471	0.000924848	core	Core Candidate
d910a9c60cbd118626da78dd1a984f6a76dae4c4	Bacteria;Firmicutes;Clostridia;Clostridiales;Lachnospiraceae	0.999782	Bacteria	Firmicutes	Clostridia	Clostridiales	Lachnospiraceae	NA	NA	0.691969	0.000856668	core	Core Candidate
aa4d9df4f7c989851c9e41d2883fb48319b6f95d	Bacteria;Firmicutes;Clostridia;Clostridiales;Lachnospiraceae;Fusicatenibacter	0.996033	Bacteria	Firmicutes	Clostridia	Clostridiales	Lachnospiraceae	Fusicatenibacter	NA	0.690869	0.00178928	core	Core Candidate
0717390afcbc1b87785cf7dd0c7fc4af8d48cac8	Bacteria;Firmicutes;Clostridia;Clostridiales;Lachnospiraceae;Blautia	0.718129	Bacteria	Firmicutes	Clostridia	Clostridiales	Lachnospiraceae	Blautia	NA	0.685369	0.00122605	core	Core Candidate
30242033007419ae422d23bb3468ddbfcb9d38ed	Bacteria;Firmicutes;Clostridia;Clostridiales;Lachnospiraceae	0.999978	Bacteria	Firmicutes	Clostridia	Clostridiales	Lachnospiraceae	NA	NA	0.684268	0.000530855	core	Core Candidate
ed32347cfc8d2e86a573ddb353aade5221dbde6d	NA	NA	NA	NA	NA	NA	NA	NA	NA	0.677668	0.000619176	core	Core Candidate
3fb8b7c94677eb9ff257572a0c700d135bb612ed	NA	NA	NA	NA	NA	NA	NA	NA	NA	0.676568	0.00668234	core	Core Candidate
9b1b2ab69fdd9831bc9156a0bcf3b0b3c8069f75	Bacteria;Firmicutes;Clostridia;Clostridiales;Ruminococcaceae;Ruminococcaceae UCG-008;uncultured bacterium	0.999096	Bacteria	Firmicutes	Clostridia	Clostridiales	Ruminococcaceae	Ruminococcaceae UCG-008	uncultured bacterium	0.666667	0.00352182	core	Core Candidate
009a505621037e44fd52f123922a11ed8c1a0387	Bacteria;Firmicutes;Clostridia;Clostridiales;Lachnospiraceae	0.999972	Bacteria	Firmicutes	Clostridia	Clostridiales	Lachnospiraceae	NA	NA	0.664466	0.000783124	core	Core Candidate
16b70004b49ef1f13508ad76318cc84e3abe9765	NA	NA	NA	NA	NA	NA	NA	NA	NA	0.663366	0.00618557	core	Core Candidate
6d8761ed0bceddc55836d2d6f781cdbac680be08	Bacteria;Firmicutes;Clostridia;Clostridiales;Lachnospiraceae	0.999831	Bacteria	Firmicutes	Clostridia	Clostridiales	Lachnospiraceae	NA	NA	0.661166	0.000966582	core	Core Candidate
0485134baf1d1ec365113dd727d95efcf3d48e84	Bacteria;Firmicutes;Clostridia;Clostridiales;Lachnospiraceae;Marvinbryantia;uncultured bacterium	0.798931	Bacteria	Firmicutes	Clostridia	Clostridiales	Lachnospiraceae	Marvinbryantia	uncultured bacterium	0.658966	0.000911107	core	Core Candidate
4fd1ee424eee008bffba5cbba88da0e989445fb3	NA	NA	NA	NA	NA	NA	NA	NA	NA	0.650165	0.00058136	core	Core Candidate
643678f19a2555ca7e0d7feaabf9f1c263b4aa00	Bacteria;Proteobacteria;Gammaproteobacteria;Betaproteobacteriales;Burkholderiaceae;Oxalobacter;Oxalobacter formigenes	0.959007	Bacteria	Proteobacteria	Gammaproteobacteria	Betaproteobacteriales	Burkholderiaceae	Oxalobacter	Oxalobacter formigenes	0.647965	0.000601064	core	Core Candidate
6b6666c58f49df2830707c4979cdceb0c8347b04	NA	NA	NA	NA	NA	NA	NA	NA	NA	0.646865	0.00076224	core	Core Candidate
26432080b0c020a1333243aae5152014d49fbb7e	Bacteria;Firmicutes;Clostridia;Clostridiales;Lachnospiraceae	0.999978	Bacteria	Firmicutes	Clostridia	Clostridiales	Lachnospiraceae	NA	NA	0.644664	0.000850815	core	Core Candidate
c3519f5952f666a44537525c8e70e8a06b5cfcf9	NA	NA	NA	NA	NA	NA	NA	NA	NA	0.643564	0.00106548	core	Core Candidate
c2110ec3ff1a505d94792b2d0fcb8610b08a99b1	NA	NA	NA	NA	NA	NA	NA	NA	NA	0.642464	0.000573866	core	Core Candidate
755178e8a615d48f5cd74d09a6621f855dc2938e	Bacteria;Firmicutes;Clostridia;Clostridiales;Ruminococcaceae;Subdoligranulum	0.998932	Bacteria	Firmicutes	Clostridia	Clostridiales	Ruminococcaceae	Subdoligranulum	NA	0.638064	0.00120185	core	Core Candidate
ae70e320d090fe33a61478791df62dc186edc273	Bacteria;Firmicutes;Clostridia;Clostridiales;Lachnospiraceae	0.999871	Bacteria	Firmicutes	Clostridia	Clostridiales	Lachnospiraceae	NA	NA	0.634763	0.000464056	core	Core Candidate
d0db01506da25675e66890d1150868bd0e32ae87	NA	NA	NA	NA	NA	NA	NA	NA	NA	0.629263	0.0036153	core	Core Candidate
41ca11f9841dae697069f726f844552d73e4ada1	Bacteria;Firmicutes;Clostridia;Clostridiales;Lachnospiraceae;Fusicatenibacter	0.998302	Bacteria	Firmicutes	Clostridia	Clostridiales	Lachnospiraceae	Fusicatenibacter	NA	0.621562	0.00158844	core	Core Candidate
21695be58b3d32598cb5baa49b06bbe57f52fd65	Bacteria;Firmicutes;Clostridia;Clostridiales;Lachnospiraceae;[Eubacterium] hallii group;Clostridium sp. ID11	0.821266	Bacteria	Firmicutes	Clostridia	Clostridiales	Lachnospiraceae	[Eubacterium] hallii group	Clostridium sp. ID11	0.620462	0.000532267	core	Core Candidate
3ec69db4520af37931a1cae0b313ba4f2938bc48	NA	NA	NA	NA	NA	NA	NA	NA	NA	0.618262	0.000814296	core	Core Candidate
a796c59e27559eae567be0715dc453c2a06beaed	Bacteria;Firmicutes;Clostridia;Clostridiales;Lachnospiraceae;Marvinbryantia;uncultured bacterium	0.84546	Bacteria	Firmicutes	Clostridia	Clostridiales	Lachnospiraceae	Marvinbryantia	uncultured bacterium	0.614961	0.000693769	core	Core Candidate
79ca8ce92a102e95425e0e5ed77b923433cb066b	NA	NA	NA	NA	NA	NA	NA	NA	NA	0.613861	0.00113592	core	Core Candidate
77213f36cd77e625a8c2da9f11a2f450efef0a3b	NA	NA	NA	NA	NA	NA	NA	NA	NA	0.612761	0.00157464	core	Core Candidate
cb6f4a7354cbf506ed09531e2f7ffbae4c09b810	Bacteria;Firmicutes;Clostridia;Clostridiales;Lachnospiraceae	0.999962	Bacteria	Firmicutes	Clostridia	Clostridiales	Lachnospiraceae	NA	NA	0.611661	0.000620329	core	Core Candidate
c43866a90c205e92bf5b2473c72cf18c973ecbc5	NA	NA	NA	NA	NA	NA	NA	NA	NA	0.608361	0.00474176	core	Core Candidate
3b588ad59ca5e93709fbef11a228fee6478e9718	Bacteria;Firmicutes;Clostridia;Clostridiales;Lachnospiraceae;[Eubacterium] ventriosum group	0.999347	Bacteria	Firmicutes	Clostridia	Clostridiales	Lachnospiraceae	[Eubacterium] ventriosum group	NA	0.607261	0.00151226	core	Core Candidate
8d89613e062828719983a111f3f188de56f2f849	Bacteria;Firmicutes;Clostridia;Clostridiales;Lachnospiraceae;Blautia	0.75611	Bacteria	Firmicutes	Clostridia	Clostridiales	Lachnospiraceae	Blautia	NA	0.606161	0.00103148	core	Core Candidate
b212ce219f884c266dda7a85b0a4fa6e797e0c54	Bacteria;Firmicutes;Clostridia;Clostridiales;Ruminococcaceae;Ruminococcaceae UCG-005;uncultured bacterium	0.827479	Bacteria	Firmicutes	Clostridia	Clostridiales	Ruminococcaceae	Ruminococcaceae UCG-005	uncultured bacterium	0.605061	0.00104544	core	Core Candidate
2657f398b7d9c27f3ca37479ca5030a17190cc42	Bacteria;Firmicutes;Clostridia;Clostridiales;Lachnospiraceae;Blautia	0.809004	Bacteria	Firmicutes	Clostridia	Clostridiales	Lachnospiraceae	Blautia	NA	0.605061	0.000465868	core	Core Candidate
8640dce34b1a050b41d06999ee419c50e9ea86bd	NA	NA	NA	NA	NA	NA	NA	NA	NA	0.60286	0.000338016	core	Core Candidate
ec1ac583cb8e93d952cfaa1efe42a015601aef8b	NA	NA	NA	NA	NA	NA	NA	NA	NA	0.60176	0.00147475	core	Core Candidate
bf0a822d2b30159194267a5f2ade0d5391937c82	Bacteria;Firmicutes;Clostridia;Clostridiales;Lachnospiraceae;Fusicatenibacter	0.998216	Bacteria	Firmicutes	Clostridia	Clostridiales	Lachnospiraceae	Fusicatenibacter	NA	0.59846	0.00138985	core	Core Candidate
fb9a17edb3ff01aa260c3f22df36e7d6440744b3	Bacteria;Bacteroidetes;Bacteroidia;Bacteroidales;Muribaculaceae;uncultured bacterium;uncultured bacterium	0.988627	Bacteria	Bacteroidetes	Bacteroidia	Bacteroidales	Muribaculaceae	uncultured bacterium	uncultured bacterium	0.591859	0.000924643	core	Core Candidate
f98eedd47c48b6ac20489d7d1bedb9f99fb5ab1c	Bacteria;Firmicutes;Clostridia;Clostridiales;Lachnospiraceae	0.999889	Bacteria	Firmicutes	Clostridia	Clostridiales	Lachnospiraceae	NA	NA	0.591859	0.000734614	core	Core Candidate
4ee5cf6bc43c341b31e34724a2c199d13b5dd157	Bacteria;Firmicutes;Clostridia;Clostridiales;Ruminococcaceae;Ruminococcaceae UCG-008;uncultured bacterium	0.99985	Bacteria	Firmicutes	Clostridia	Clostridiales	Ruminococcaceae	Ruminococcaceae UCG-008	uncultured bacterium	0.589659	0.000485645	core	Core Candidate
b6b4bfb3e5c676bab8c4fe5064cda0f999f888cf	Bacteria;Firmicutes;Clostridia;Clostridiales;Lachnospiraceae	0.999929	Bacteria	Firmicutes	Clostridia	Clostridiales	Lachnospiraceae	NA	NA	0.588559	0.00544109	core	Core Candidate
e242cb995488ef5a61d8045cff2458b3582e14fc	Bacteria;Firmicutes;Clostridia;Clostridiales;Lachnospiraceae	0.999432	Bacteria	Firmicutes	Clostridia	Clostridiales	Lachnospiraceae	NA	NA	0.587459	0.000366183	core	Core Candidate
796776f89c0c7ebb328b16a871da0ddc4b80d6a6	NA	NA	NA	NA	NA	NA	NA	NA	NA	0.587459	0.00266419	core	Core Candidate
c6edf94d8d0fbfecbdcff23b89bd20058a934e06	NA	NA	NA	NA	NA	NA	NA	NA	NA	0.587459	0.00138295	core	Core Candidate
ed0d213bba0bbff3c595bf87cadca3a57c271c5b	NA	NA	NA	NA	NA	NA	NA	NA	NA	0.581958	0.00060103	core	Core Candidate
5dd24337d9e6db7ac4c04a771e4c1c83ba139781	NA	NA	NA	NA	NA	NA	NA	NA	NA	0.578658	0.000560233	core	Core Candidate
62c757a2c1e2bcf00a81b75aef872ebf08ca0efa	NA	NA	NA	NA	NA	NA	NA	NA	NA	0.577558	0.000668686	core	Core Candidate
8e86d914455b0f69585061c6205d5a0fb25f7e7d	NA	NA	NA	NA	NA	NA	NA	NA	NA	0.575358	0.000445042	core	Core Candidate
a9a720508ea3cd879dbd7edd3fdb4a93b62e6cb6	Bacteria;Firmicutes;Clostridia;Clostridiales;Lachnospiraceae	0.999981	Bacteria	Firmicutes	Clostridia	Clostridiales	Lachnospiraceae	NA	NA	0.569857	0.000484095	core	Core Candidate
ea3c262f131e20e87cc68ebdeacccd3cc7177de8	NA	NA	NA	NA	NA	NA	NA	NA	NA	0.568757	0.000327013	core	Core Candidate
d8f5b3d86a4953eb85a9db29ae3a8f1c088aeb3c	Bacteria;Firmicutes;Clostridia;Clostridiales;Lachnospiraceae;Blautia	0.823943	Bacteria	Firmicutes	Clostridia	Clostridiales	Lachnospiraceae	Blautia	NA	0.566557	0.000329643	core	Core Candidate
0da2c6742b050ce6a92b5d291ac3ec6a87f272e5	Bacteria;Firmicutes;Clostridia;Clostridiales;Ruminococcaceae;Ruminococcaceae UCG-010;uncultured bacterium	0.730601	Bacteria	Firmicutes	Clostridia	Clostridiales	Ruminococcaceae	Ruminococcaceae UCG-010	uncultured bacterium	0.556656	0.000635223	core	Core Candidate
db46237076b6a7aed369a252aa16081b0e5fee83	Bacteria;Firmicutes;Clostridia;Clostridiales;Lachnospiraceae;Blautia;uncultured bacterium	0.784894	Bacteria	Firmicutes	Clostridia	Clostridiales	Lachnospiraceae	Blautia	uncultured bacterium	0.555556	0.0018599	core	Core Candidate
b0a10ba8499e7bd66198c62c6ff03a6d019ea9ac	NA	NA	NA	NA	NA	NA	NA	NA	NA	0.555556	0.000547356	core	Core Candidate
cf710fd30d57f36d0639c05baad8762fa2f850d8	Bacteria;Firmicutes;Clostridia;Clostridiales;Lachnospiraceae	0.999915	Bacteria	Firmicutes	Clostridia	Clostridiales	Lachnospiraceae	NA	NA	0.554455	0.00188296	core	Core Candidate
50cd0e7e9b7978984ea40e370cbc6382ed335b23	NA	NA	NA	NA	NA	NA	NA	NA	NA	0.553355	0.000546893	core	Core Candidate
7c68505a8a860cdb1b653b861d87ed2164b94688	Bacteria;Firmicutes;Clostridia;Clostridiales;Lachnospiraceae	0.999882	Bacteria	Firmicutes	Clostridia	Clostridiales	Lachnospiraceae	NA	NA	0.552255	0.000960548	core	Core Candidate
b5a99ef4a4134a0ef945a228d41e19cb3d5d16bc	Bacteria;Firmicutes;Clostridia;Clostridiales;Lachnospiraceae;Marvinbryantia	0.933573	Bacteria	Firmicutes	Clostridia	Clostridiales	Lachnospiraceae	Marvinbryantia	NA	0.551155	0.000692063	core	Core Candidate
981e449a30838fb093745fb69c22c4d40dd2ef2f	NA	NA	NA	NA	NA	NA	NA	NA	NA	0.548955	0.00103387	core	Core Candidate
f56ebe65fe72b9fbe97a206550d8718f8121596c	Bacteria;Firmicutes;Clostridia;Clostridiales;Lachnospiraceae	0.999969	Bacteria	Firmicutes	Clostridia	Clostridiales	Lachnospiraceae	NA	NA	0.543454	0.000634237	core	Core Candidate
3c0afc32bcc5750a85957e7f1d2e8b3bbb60002a	NA	NA	NA	NA	NA	NA	NA	NA	NA	0.543454	0.000506005	core	Core Candidate
93c86f999c7d48b8500fd1de8511347a0d244b31	Bacteria;Firmicutes;Clostridia;Clostridiales;Ruminococcaceae	0.78916	Bacteria	Firmicutes	Clostridia	Clostridiales	Ruminococcaceae	NA	NA	0.539054	0.000858905	core	Core Candidate
9d81d589a2fa9c0f8fe091b9fcf4fb5545d8e547	Bacteria;Firmicutes;Clostridia;Clostridiales;Lachnospiraceae	0.999688	Bacteria	Firmicutes	Clostridia	Clostridiales	Lachnospiraceae	NA	NA	0.539054	0.000351802	core	Core Candidate
10ec271060cead82d6d11a0028cb5f682fe3ebdd	Bacteria;Firmicutes;Clostridia;Clostridiales;Lachnospiraceae	0.999991	Bacteria	Firmicutes	Clostridia	Clostridiales	Lachnospiraceae	NA	NA	0.536854	0.00100743	core	Core Candidate
cc482cef07dd712a6ae5c451f5279bf67eec016c	Bacteria;Firmicutes;Clostridia;Clostridiales;Lachnospiraceae	0.999931	Bacteria	Firmicutes	Clostridia	Clostridiales	Lachnospiraceae	NA	NA	0.536854	0.000966985	core	Core Candidate
58365085cffe3ea2553382c4c42e1322b3e7b4f4	NA	NA	NA	NA	NA	NA	NA	NA	NA	0.536854	0.00077987	core	Core Candidate
deef8b31de34aff97835e6599b31475e1fc39405	NA	NA	NA	NA	NA	NA	NA	NA	NA	0.536854	0.000650523	core	Core Candidate
c5b92e9b6b0c314853336c1624f2536f1333a191	NA	NA	NA	NA	NA	NA	NA	NA	NA	0.535754	0.000387547	core	Core Candidate
228faf45d2cd733d3c8865b0aee2c6b7f804aaff	Bacteria;Firmicutes;Clostridia;Clostridiales;Family XIII;[Eubacterium] brachy group;uncultured bacterium	0.756978	Bacteria	Firmicutes	Clostridia	Clostridiales	Family XIII	[Eubacterium] brachy group	uncultured bacterium	0.534653	0.000335508	core	Core Candidate
4df62300ddad34681abc17dc593b01399c77e816	Bacteria;Firmicutes;Clostridia;Clostridiales	0.999967	Bacteria	Firmicutes	Clostridia	Clostridiales	NA	NA	NA	0.531353	0.000486672	core	Core Candidate
1f3dc02363df6473110a587f1682d95b78b4ceec	NA	NA	NA	NA	NA	NA	NA	NA	NA	0.531353	0.00308918	core	Core Candidate
dc698cadb0b5ce51074a9bf24442feadfaefdd23	NA	NA	NA	NA	NA	NA	NA	NA	NA	0.529153	0.0010412	core	Core Candidate
514bb450cb70fce71ded8b90e8561ba8cc7e931a	Bacteria;Firmicutes;Clostridia;Clostridiales;Lachnospiraceae	0.999661	Bacteria	Firmicutes	Clostridia	Clostridiales	Lachnospiraceae	NA	NA	0.528053	0.00110887	core	Core Candidate
0882eae34c59b3a10f4a0d88c930d230210bc18c	NA	NA	NA	NA	NA	NA	NA	NA	NA	0.525853	0.000605941	core	Core Candidate
2d07e2abfa38eb33bda54b09684e39e44076ac48	Bacteria;Firmicutes;Clostridia;Clostridiales;Ruminococcaceae;Ruminococcaceae NK4A214 group	0.999752	Bacteria	Firmicutes	Clostridia	Clostridiales	Ruminococcaceae	Ruminococcaceae NK4A214 group	NA	0.522552	0.000513429	core	Core Candidate
e81ea03830f4a53da607b56521b16d0d17cd7264	NA	NA	NA	NA	NA	NA	NA	NA	NA	0.520352	0.000581083	core	Core Candidate
287fa1db80a217cb9ddeb2cafdf5d893eb9648b2	NA	NA	NA	NA	NA	NA	NA	NA	NA	0.519252	0.00065334	core	Core Candidate
0f7a4414eab0169289ce230457cadcdeac7d85be	Bacteria;Bacteroidetes;Bacteroidia;Bacteroidales;Bacteroidaceae;Bacteroides;uncultured bacterium	0.765829	Bacteria	Bacteroidetes	Bacteroidia	Bacteroidales	Bacteroidaceae	Bacteroides	uncultured bacterium	0.518152	0.00212945	no	Confirmed Non-core
1d2357085db71e5e7a4004f4abfb16a590671b03	NA	NA	NA	NA	NA	NA	NA	NA	NA	0.514851	0.000664836	core	Core Candidate
18e62f52017d35790743cd4b6e932c1ed7e1b3e5	Bacteria;Firmicutes;Clostridia;Clostridiales;Lachnospiraceae;Marvinbryantia;uncultured bacterium	0.906523	Bacteria	Firmicutes	Clostridia	Clostridiales	Lachnospiraceae	Marvinbryantia	uncultured bacterium	0.511551	0.000380576	core	Core Candidate
82d460c0eda4d9de8e8a84c1212269c7eeb9f583	NA	NA	NA	NA	NA	NA	NA	NA	NA	0.511551	0.000387878	no	Confirmed Non-core
624dde554f3f5205e5c9de56a7ecb5449b00c33b	NA	NA	NA	NA	NA	NA	NA	NA	NA	0.510451	0.000942215	core	Core Candidate
c534f5d65dc8e27535ebaf79fd04f1bcd5dae7dc	Bacteria;Firmicutes;Clostridia;Clostridiales;Ruminococcaceae;Subdoligranulum	0.832738	Bacteria	Firmicutes	Clostridia	Clostridiales	Ruminococcaceae	Subdoligranulum	NA	0.508251	0.000342186	core	Core Candidate
078ad5337f34bc69058668abeae985bf4ed185c6	Bacteria;Firmicutes;Clostridia;Clostridiales;Lachnospiraceae	0.999977	Bacteria	Firmicutes	Clostridia	Clostridiales	Lachnospiraceae	NA	NA	0.506051	0.000750148	core	Core Candidate
1c33b87807aa6f81e534b28e21e74f2b415a8f80	NA	NA	NA	NA	NA	NA	NA	NA	NA	0.506051	0.000730878	core	Core Candidate
e99e61ca834a7c493182e0315e383ee41547dbd0	Bacteria;Firmicutes;Clostridia;Clostridiales;Christensenellaceae;Christensenellaceae R-7 group	0.993311	Bacteria	Firmicutes	Clostridia	Clostridiales	Christensenellaceae	Christensenellaceae R-7 group	NA	0.50385	0.000316749	core	Core Candidate
1af917e571b61ac21c81807fbc737b8e694522d8	Bacteria;Firmicutes;Clostridia;Clostridiales;Lachnospiraceae	0.999895	Bacteria	Firmicutes	Clostridia	Clostridiales	Lachnospiraceae	NA	NA	0.50275	0.000293396	no	Confirmed Non-core
7ff1c5b6322c61c6700f8b1f6e55beed34f8300f	NA	NA	NA	NA	NA	NA	NA	NA	NA	0.49945	0.000293269	core	Core Candidate
0ae7db129ab38a5f11fb3b788a19c5e1b2f2cdaf	NA	NA	NA	NA	NA	NA	NA	NA	NA	0.49725	0.00029992	core	Core Candidate
1ce835292d1407be51c760ac5e274e1de4e3c7ff	NA	NA	NA	NA	NA	NA	NA	NA	NA	0.49725	0.000294619	core	Core Candidate
f9e4de8f7de8d633bbd313099fb555db5ace6012	NA	NA	NA	NA	NA	NA	NA	NA	NA	0.49615	0.00030435	core	Core Candidate
4b755201e15280204940764dbfd2c3ba723fdc3f	Bacteria;Firmicutes;Clostridia;Clostridiales;Lachnospiraceae;Marvinbryantia	0.723726	Bacteria	Firmicutes	Clostridia	Clostridiales	Lachnospiraceae	Marvinbryantia	NA	0.49505	0.000849474	core	Core Candidate
e3a468be25c31f52414ad524b20b5cd425d2395b	NA	NA	NA	NA	NA	NA	NA	NA	NA	0.49505	0.000583484	core	Core Candidate
8afd54a884343a35379a422d79cc85b346ab2db2	NA	NA	NA	NA	NA	NA	NA	NA	NA	0.493949	0.000344807	core	Core Candidate
67e107f6b92761e3f363fc5290526433691e46cc	Bacteria;Firmicutes;Clostridia;Clostridiales;Lachnospiraceae	0.999985	Bacteria	Firmicutes	Clostridia	Clostridiales	Lachnospiraceae	NA	NA	0.492849	0.000670229	core	Core Candidate
dccafc363bc4d306adf605386375cfcea0c737a8	NA	NA	NA	NA	NA	NA	NA	NA	NA	0.492849	0.000325946	core	Core Candidate
dab13cb5372def0b2d65f44ec9578156d43b9150	Bacteria;Firmicutes;Clostridia;Clostridiales;Lachnospiraceae;Lachnospiraceae NK4A136 group	0.813747	Bacteria	Firmicutes	Clostridia	Clostridiales	Lachnospiraceae	Lachnospiraceae NK4A136 group	NA	0.490649	0.000354286	core	Core Candidate
d1214b8ec61590cff4bab1275aab709f89d73379	NA	NA	NA	NA	NA	NA	NA	NA	NA	0.490649	0.000759	core	Core Candidate
97e2acbcf3524e1513aa4cff9a58a847e1430c42	Bacteria;Cyanobacteria;Oxyphotobacteria;Chloroplast;Eimeria praecox;Eimeria praecox;Eimeria praecox	1	Bacteria	Cyanobacteria	Oxyphotobacteria	Chloroplast	Eimeria praecox	Eimeria praecox	Eimeria praecox	0.488449	0.000841765	core	Core Candidate
3c1b9d600c8ea14a98abda2c0e47a557086167f1	NA	NA	NA	NA	NA	NA	NA	NA	NA	0.487349	0.000358599	core	Core Candidate
b798ebabb33d86dc227d6dd4d587f717e48f71a3	NA	NA	NA	NA	NA	NA	NA	NA	NA	0.486249	0.00112328	core	Core Candidate
db28e3c1ef8ba6185b1f618a0d6ced6f7b51406c	NA	NA	NA	NA	NA	NA	NA	NA	NA	0.486249	0.000991339	no	Confirmed Non-core
be5478951ccaadce358f923837948be8b34e4659	Bacteria;Firmicutes;Clostridia;Clostridiales;Lachnospiraceae	0.996961	Bacteria	Firmicutes	Clostridia	Clostridiales	Lachnospiraceae	NA	NA	0.484048	0.000357049	core	Core Candidate
265eaff0166f5246ea39ad872d934e6d599ff652	NA	NA	NA	NA	NA	NA	NA	NA	NA	0.484048	0.000309287	no	Confirmed Non-core
ac1975be7b1c8047169e5e5f415a73bd7a9de3b6	NA	NA	NA	NA	NA	NA	NA	NA	NA	0.481848	0.00082573	core	Core Candidate
e17404cfb92cb46a4c151f5cb7815322453c84e3	NA	NA	NA	NA	NA	NA	NA	NA	NA	0.480748	0.000336725	no	Confirmed Non-core
56ebdb2a02549da45d3aaca53b719e9fdfbb96bc	Bacteria;Firmicutes;Clostridia;Clostridiales;Lachnospiraceae;Marvinbryantia;uncultured bacterium	0.885526	Bacteria	Firmicutes	Clostridia	Clostridiales	Lachnospiraceae	Marvinbryantia	uncultured bacterium	0.479648	0.000361001	no	Confirmed Non-core
f86e41b456d9ec0e21ef6555cdd7c3e9f168245e	Bacteria;Firmicutes;Clostridia;Clostridiales;Lachnospiraceae;Fusicatenibacter	0.997675	Bacteria	Firmicutes	Clostridia	Clostridiales	Lachnospiraceae	Fusicatenibacter	NA	0.478548	0.000704272	core	Core Candidate
dc3fd79e659e9eae8832d524e1f0ad3356d528f8	NA	NA	NA	NA	NA	NA	NA	NA	NA	0.477448	0.00034933	core	Core Candidate
2ffa94059b4bc95a86617b3fc5c5f84adba070b9	Bacteria;Firmicutes;Clostridia;Clostridiales;Lachnospiraceae	0.999904	Bacteria	Firmicutes	Clostridia	Clostridiales	Lachnospiraceae	NA	NA	0.476348	0.00548891	core	Core Candidate
0edc841bc72775a034666985bbc3ba6c09bc2169	Bacteria;Firmicutes;Clostridia;Clostridiales;Lachnospiraceae	0.999907	Bacteria	Firmicutes	Clostridia	Clostridiales	Lachnospiraceae	NA	NA	0.476348	0.000789324	no	Confirmed Non-core
c171d7820cb61629f44dc43048222baa116d8219	Bacteria;Firmicutes;Clostridia;Clostridiales;Lachnospiraceae	0.999668	Bacteria	Firmicutes	Clostridia	Clostridiales	Lachnospiraceae	NA	NA	0.476348	0.000246106	no	Confirmed Non-core
b26dd3f4d283e13ff8c6927431b76d10690bc3a1	Bacteria;Firmicutes;Clostridia;Clostridiales;Ruminococcaceae;Ruminococcus 1	0.997863	Bacteria	Firmicutes	Clostridia	Clostridiales	Ruminococcaceae	Ruminococcus 1	NA	0.475248	0.00193924	no	Confirmed Non-core
66fb2151cd5cc13c960fe335a8b11683b9de54e6	NA	NA	NA	NA	NA	NA	NA	NA	NA	0.475248	0.000573364	core	Core Candidate
ca141156c77afc156685d275503b5e241de75c80	Bacteria;Firmicutes;Clostridia;Clostridiales;Ruminococcaceae;Ruminococcus 1;Ruminococcus flavefaciens	0.764593	Bacteria	Firmicutes	Clostridia	Clostridiales	Ruminococcaceae	Ruminococcus 1	Ruminococcus flavefaciens	0.473047	0.00158501	core	Core Candidate
a9e956d5010467e0110f24521919cd20c45a097e	NA	NA	NA	NA	NA	NA	NA	NA	NA	0.470847	0.000286115	no	Confirmed Non-core
23a7545852e9ebf65ed7f89c391da6999d9b5969	NA	NA	NA	NA	NA	NA	NA	NA	NA	0.468647	0.000829514	no	Confirmed Non-core
8afe10bb5c9da66a0642a17c1f8696ad602dc5f2	Bacteria;Firmicutes;Clostridia;Clostridiales;Lachnospiraceae;Marvinbryantia;uncultured bacterium	0.775112	Bacteria	Firmicutes	Clostridia	Clostridiales	Lachnospiraceae	Marvinbryantia	uncultured bacterium	0.467547	0.00021282	no	Confirmed Non-core
96713b16c6011fa5d7078bcd8e80889d78a9d035	NA	NA	NA	NA	NA	NA	NA	NA	NA	0.466447	0.000291907	core	Core Candidate
3e3aa00a45a5664a81e01980bdf7bb85f3a4ecf9	Bacteria;Firmicutes;Clostridia;Clostridiales;Ruminococcaceae	0.94915	Bacteria	Firmicutes	Clostridia	Clostridiales	Ruminococcaceae	NA	NA	0.465347	0.000777722	no	Confirmed Non-core
2344737c157080d510d793008fc081e464eab9ea	NA	NA	NA	NA	NA	NA	NA	NA	NA	0.464246	0.000774588	core	Core Candidate
4f322a74bf0f670406574529fc05e04a91335bfc	NA	NA	NA	NA	NA	NA	NA	NA	NA	0.464246	0.000415706	no	Confirmed Non-core
57fd683f6337b806daab45e44f69eaf02d95ba74	NA	NA	NA	NA	NA	NA	NA	NA	NA	0.464246	0.000209362	core	Core Candidate
4edf0e73ec1230a9478cc901b233c6d96ed06460	NA	NA	NA	NA	NA	NA	NA	NA	NA	0.462046	0.00083172	no	Confirmed Non-core
182e4eedcba3f2ca5698c4428f214232f98b5086	Bacteria;Firmicutes;Clostridia;Clostridiales;Lachnospiraceae	0.999844	Bacteria	Firmicutes	Clostridia	Clostridiales	Lachnospiraceae	NA	NA	0.459846	0.00454556	core	Core Candidate
76f60f130781f05177bb26150d613b2f12588d74	Bacteria;Firmicutes;Clostridia;Clostridiales;Lachnospiraceae;Fusicatenibacter	0.996677	Bacteria	Firmicutes	Clostridia	Clostridiales	Lachnospiraceae	Fusicatenibacter	NA	0.459846	0.000578527	core	Core Candidate
b6ffefa097567d8148f17ad0e06154f1647669ee	Bacteria;Firmicutes;Clostridia;Clostridiales;Lachnospiraceae	0.999963	Bacteria	Firmicutes	Clostridia	Clostridiales	Lachnospiraceae	NA	NA	0.459846	0.000421496	no	Confirmed Non-core
223fec7e6b50e5cf4de7b83ec3f51b72981078f7	Bacteria;Firmicutes;Clostridia;Clostridiales;Lachnospiraceae	0.999609	Bacteria	Firmicutes	Clostridia	Clostridiales	Lachnospiraceae	NA	NA	0.458746	0.000547009	no	Confirmed Non-core
c111d2b7a241578e043ad4adf1eee157fd099f4f	Bacteria;Firmicutes;Clostridia;Clostridiales;Lachnospiraceae	0.999955	Bacteria	Firmicutes	Clostridia	Clostridiales	Lachnospiraceae	NA	NA	0.454345	0.000388065	core	Core Candidate
0d404e29c9a1e590c7713e7c54d3aa9a008ddd60	NA	NA	NA	NA	NA	NA	NA	NA	NA	0.454345	0.000659456	core	Core Candidate
7f020b408a680e339cbea5d55bcec87c8225d9a3	NA	NA	NA	NA	NA	NA	NA	NA	NA	0.453245	0.000430283	no	Confirmed Non-core
5ba77154c10f9e8d68ce2b76ba10546dac3ec1b0	NA	NA	NA	NA	NA	NA	NA	NA	NA	0.453245	0.000358202	no	Confirmed Non-core
66218b119149cbd1674f1afcb3bc4a894d89a8a5	NA	NA	NA	NA	NA	NA	NA	NA	NA	0.453245	0.000225725	core	Core Candidate
c9e55e378e44a140638cd3c21ca811b4993d7736	Bacteria;Firmicutes;Clostridia;Clostridiales;Lachnospiraceae	0.99977	Bacteria	Firmicutes	Clostridia	Clostridiales	Lachnospiraceae	NA	NA	0.449945	0.000299723	no	Confirmed Non-core
dc7ea2635bb9270ea1086d87b1a5ad9f2a17a6bd	NA	NA	NA	NA	NA	NA	NA	NA	NA	0.449945	0.000314053	no	Confirmed Non-core
3fbeae657a2510e445f9402c155c66d8933fb649	Bacteria;Firmicutes;Clostridia;Clostridiales;Ruminococcaceae;Subdoligranulum	0.997518	Bacteria	Firmicutes	Clostridia	Clostridiales	Ruminococcaceae	Subdoligranulum	NA	0.447745	0.00054911	core	Core Candidate
922a069c714be2351e176745c94cae7dec4e5442	Bacteria;Firmicutes;Clostridia;Clostridiales;Lachnospiraceae	0.99907	Bacteria	Firmicutes	Clostridia	Clostridiales	Lachnospiraceae	NA	NA	0.444444	0.000245522	no	Confirmed Non-core
3cd6309522aa18a26ce73dc812e9fdf62064aaeb	NA	NA	NA	NA	NA	NA	NA	NA	NA	0.444444	0.000557634	core	Core Candidate
06c2900801a0ce3474588f02fecedec6ccdbee20	Bacteria;Epsilonbacteraeota;Campylobacteria;Campylobacterales;Helicobacteraceae;Helicobacter	0.99998	Bacteria	Epsilonbacteraeota	Campylobacteria	Campylobacterales	Helicobacteraceae	Helicobacter	NA	0.443344	0.000890472	no	Confirmed Non-core
9afebf28c5dac70b6a12924fcf99d8342282ae92	Bacteria;Firmicutes;Clostridia;Clostridiales;Lachnospiraceae	0.999986	Bacteria	Firmicutes	Clostridia	Clostridiales	Lachnospiraceae	NA	NA	0.443344	0.000316143	no	Confirmed Non-core
bb8e25b538bf4f8e92a80e032c2208518022e64f	Bacteria;Firmicutes;Clostridia;Clostridiales;Lachnospiraceae	0.999889	Bacteria	Firmicutes	Clostridia	Clostridiales	Lachnospiraceae	NA	NA	0.443344	0.000334066	no	Confirmed Non-core
fe508c503028792a4a410d64aa6b607f21258d21	Bacteria;Firmicutes;Clostridia;Clostridiales;Christensenellaceae;Christensenellaceae R-7 group	0.99774	Bacteria	Firmicutes	Clostridia	Clostridiales	Christensenellaceae	Christensenellaceae R-7 group	NA	0.443344	0.000242883	no	Confirmed Non-core
4d661315af409e3fd36b250d44ea34a287d7a50f	Bacteria;Firmicutes;Clostridia;Clostridiales;Lachnospiraceae	0.999914	Bacteria	Firmicutes	Clostridia	Clostridiales	Lachnospiraceae	NA	NA	0.442244	0.000294347	no	Confirmed Non-core
850b11b9bfef87c65ccd2d811e0929ae2ebd8170	NA	NA	NA	NA	NA	NA	NA	NA	NA	0.442244	0.000437365	no	Confirmed Non-core
6ceb36011f333b15b959afbf2506c31001606d49	NA	NA	NA	NA	NA	NA	NA	NA	NA	0.441144	0.000691804	core	Core Candidate
89231274577ed97aeb13069f7b3244c757a1a1d2	NA	NA	NA	NA	NA	NA	NA	NA	NA	0.441144	0.000382614	no	Confirmed Non-core
9614e21d5b065c5b9688c03418475130b906e640	NA	NA	NA	NA	NA	NA	NA	NA	NA	0.437844	0.000382553	no	Confirmed Non-core
b56639aa6415860f490c1c1879ca6708f6976b3c	Bacteria;Firmicutes;Clostridia;Clostridiales;Lachnospiraceae	0.999961	Bacteria	Firmicutes	Clostridia	Clostridiales	Lachnospiraceae	NA	NA	0.436744	0.000286472	no	Confirmed Non-core
5971014cd86f35b6641c3001ee4fbb18a1bb251c	Bacteria;Firmicutes;Clostridia;Clostridiales;Ruminococcaceae;Ruminococcaceae UCG-014	1	Bacteria	Firmicutes	Clostridia	Clostridiales	Ruminococcaceae	Ruminococcaceae UCG-014	NA	0.436744	0.000271537	no	Confirmed Non-core
375fbce310bb6ac7a28f7749279c0c4b2c9ec43f	NA	NA	NA	NA	NA	NA	NA	NA	NA	0.436744	0.00159744	core	Core Candidate
a42e1ba177813cf02a4ae16740e4431b2334302e	NA	NA	NA	NA	NA	NA	NA	NA	NA	0.435644	0.000276852	no	Confirmed Non-core
366adbd5ce2245bc25585308f21844897bddae02	Bacteria;Bacteroidetes;Bacteroidia;Bacteroidales;Muribaculaceae;uncultured bacterium;uncultured bacterium	0.950527	Bacteria	Bacteroidetes	Bacteroidia	Bacteroidales	Muribaculaceae	uncultured bacterium	uncultured bacterium	0.433443	0.000470069	no	Confirmed Non-core
3f9bbb7f3d72b391a2fe1af49975b20282bebf7d	Bacteria;Firmicutes;Clostridia;Clostridiales;Lachnospiraceae;Marvinbryantia	0.765086	Bacteria	Firmicutes	Clostridia	Clostridiales	Lachnospiraceae	Marvinbryantia	NA	0.433443	0.000222138	no	Confirmed Non-core
52c69605d8de5a9e36e17159ec4897744cf8c6c3	Bacteria;Firmicutes;Clostridia;Clostridiales;Ruminococcaceae;Ruminococcaceae UCG-002	0.709125	Bacteria	Firmicutes	Clostridia	Clostridiales	Ruminococcaceae	Ruminococcaceae UCG-002	NA	0.431243	0.000160588	no	Confirmed Non-core
f08b78354faa395d28cc390c5313f24013cc5370	NA	NA	NA	NA	NA	NA	NA	NA	NA	0.431243	0.000506403	no	Confirmed Non-core
6df3827dbee2bc4c33110d0ee81bc9ee1a12483d	NA	NA	NA	NA	NA	NA	NA	NA	NA	0.431243	0.000330896	no	Confirmed Non-core
bff399fe26e735898aaa2f06222330f705e7a437	NA	NA	NA	NA	NA	NA	NA	NA	NA	0.431243	0.000213318	no	Confirmed Non-core
3195dfd3fb12501353e92449496424256de38fb3	NA	NA	NA	NA	NA	NA	NA	NA	NA	0.430143	0.000270672	no	Confirmed Non-core
325b23c155b241df68f653c9ff5fe9219909bf87	Bacteria;Firmicutes;Clostridia;Clostridiales;Lachnospiraceae;Marvinbryantia;uncultured bacterium	0.795484	Bacteria	Firmicutes	Clostridia	Clostridiales	Lachnospiraceae	Marvinbryantia	uncultured bacterium	0.429043	0.000332747	no	Confirmed Non-core
e591ee71d8f6af3bb16f5fc838d252b507515350	Bacteria;Firmicutes;Erysipelotrichia;Erysipelotrichales;Erysipelotrichaceae;Erysipelotrichaceae UCG-003;uncultured bacterium	0.899066	Bacteria	Firmicutes	Erysipelotrichia	Erysipelotrichales	Erysipelotrichaceae	Erysipelotrichaceae UCG-003	uncultured bacterium	0.429043	0.000305883	no	Confirmed Non-core
33ff32797f9d786bdf94500e4915fe104aea5686	NA	NA	NA	NA	NA	NA	NA	NA	NA	0.429043	0.000266385	no	Confirmed Non-core
c881854a0fa84fe702c67f1438ce497d095cc196	NA	NA	NA	NA	NA	NA	NA	NA	NA	0.426843	0.0002496	no	Confirmed Non-core
0bb81ca5d6ce2f5ae05a21f301e15b7104405ce6	Bacteria;Firmicutes;Clostridia;Clostridiales;Lachnospiraceae	0.999987	Bacteria	Firmicutes	Clostridia	Clostridiales	Lachnospiraceae	NA	NA	0.425743	0.000318712	no	Confirmed Non-core
568749978785c534b7e493ae3ede2e7c2a81a73a	NA	NA	NA	NA	NA	NA	NA	NA	NA	0.423542	0.000650647	no	Confirmed Non-core
8def24d1fa1703f6414712cd07c90957b94981b4	NA	NA	NA	NA	NA	NA	NA	NA	NA	0.423542	0.000214506	no	Confirmed Non-core
ff5cc297d32783495ecde33f1cc9a4c829d6311c	NA	NA	NA	NA	NA	NA	NA	NA	NA	0.422442	0.000517879	no	Confirmed Non-core
c380db21f7d1763d5461607d34bcce108f3a4251	NA	NA	NA	NA	NA	NA	NA	NA	NA	0.422442	0.000315845	no	Confirmed Non-core
bd029172cdb17e972c0f066505e7002fddf84616	Bacteria;Firmicutes;Clostridia;Clostridiales;Clostridiales vadinBB60 group;uncultured bacterium;uncultured bacterium	0.981828	Bacteria	Firmicutes	Clostridia	Clostridiales	Clostridiales vadinBB60 group	uncultured bacterium	uncultured bacterium	0.421342	0.000474939	no	Confirmed Non-core
deca55e2effe3e455565c742fa4c491bf4566175	Bacteria;Bacteroidetes;Bacteroidia;Bacteroidales;Muribaculaceae;uncultured bacterium;uncultured bacterium	0.963338	Bacteria	Bacteroidetes	Bacteroidia	Bacteroidales	Muribaculaceae	uncultured bacterium	uncultured bacterium	0.420242	0.000493558	no	Confirmed Non-core
144165d82f072808bcdf443711d1e21ec706ad2e	NA	NA	NA	NA	NA	NA	NA	NA	NA	0.420242	0.000207141	no	Confirmed Non-core
c681995050665eb7712761d694dc4691b84e07c0	NA	NA	NA	NA	NA	NA	NA	NA	NA	0.418042	0.00018548	no	Confirmed Non-core
83896eeba6f22c81ccdff79b7736ca30a7b421dc	Bacteria;Proteobacteria;Gammaproteobacteria;Betaproteobacteriales;Burkholderiaceae;Parasutterella;uncultured organism	0.928248	Bacteria	Proteobacteria	Gammaproteobacteria	Betaproteobacteriales	Burkholderiaceae	Parasutterella	uncultured organism	0.416942	0.000227174	no	Confirmed Non-core
4d46dde763c021fa85bac573ec1cd3d6f3aaadc7	NA	NA	NA	NA	NA	NA	NA	NA	NA	0.416942	0.000269133	no	Confirmed Non-core
27777d7b1e8a80797c7634b67e568431a73d22da	NA	NA	NA	NA	NA	NA	NA	NA	NA	0.416942	0.000276803	no	Confirmed Non-core
493eda2bb2da1116758e9ff2fdc41cf538a89aa5	Bacteria;Firmicutes;Clostridia;Clostridiales;Lachnospiraceae	0.999639	Bacteria	Firmicutes	Clostridia	Clostridiales	Lachnospiraceae	NA	NA	0.413641	0.000166486	no	Confirmed Non-core
e512c39a1600bec375172a2e6dd2981f22f9225c	NA	NA	NA	NA	NA	NA	NA	NA	NA	0.413641	0.000247797	no	Confirmed Non-core
55494c873ed8f93751bfb74c59dc985a130a02b3	Bacteria;Firmicutes;Clostridia;Clostridiales;Lachnospiraceae;Anaerostipes	0.78878	Bacteria	Firmicutes	Clostridia	Clostridiales	Lachnospiraceae	Anaerostipes	NA	0.412541	0.000441116	no	Confirmed Non-core
d3e5fa54cebf0b931177b81e8f0a26474fafa2a3	Bacteria;Firmicutes;Clostridia;Clostridiales;Lachnospiraceae	0.999828	Bacteria	Firmicutes	Clostridia	Clostridiales	Lachnospiraceae	NA	NA	0.412541	0.000254953	no	Confirmed Non-core
205fc3bad7e51607f61938d760610d891cb0b0b5	Bacteria;Firmicutes;Clostridia;Clostridiales;Lachnospiraceae	0.999921	Bacteria	Firmicutes	Clostridia	Clostridiales	Lachnospiraceae	NA	NA	0.412541	0.000164701	no	Confirmed Non-core
a5b7d65662902d8de5fd9aa72e02343cb12f8627	NA	NA	NA	NA	NA	NA	NA	NA	NA	0.412541	0.00027587	no	Confirmed Non-core
a6505040dcf7f606a9c23b1c2640fc6361942d32	NA	NA	NA	NA	NA	NA	NA	NA	NA	0.412541	0.000258128	no	Confirmed Non-core
a1454a0e435811a5f6bce017d219a521f6bf2e46	NA	NA	NA	NA	NA	NA	NA	NA	NA	0.412541	0.000233504	no	Confirmed Non-core
10f8c6715bf8fb1b1afd924b0b3a10a6b4d7049a	NA	NA	NA	NA	NA	NA	NA	NA	NA	0.412541	0.000243321	no	Confirmed Non-core
7b3deeeee65b7c14fcecfaa59035030f20c8fd2a	Bacteria;Firmicutes;Erysipelotrichia;Erysipelotrichales;Erysipelotrichaceae;Erysipelatoclostridium;uncultured bacterium	0.961578	Bacteria	Firmicutes	Erysipelotrichia	Erysipelotrichales	Erysipelotrichaceae	Erysipelatoclostridium	uncultured bacterium	0.411441	0.000207434	no	Confirmed Non-core
2612234d027731fbbd51bdda695d28e31314b703	NA	NA	NA	NA	NA	NA	NA	NA	NA	0.410341	0.000260604	no	Confirmed Non-core
333222d9c3db23fe13965cd44bbc5d29fe6816e0	NA	NA	NA	NA	NA	NA	NA	NA	NA	0.409241	0.000514438	no	Confirmed Non-core
eccf954d26611a505c49b12ab8c4aaf9884d06d4	NA	NA	NA	NA	NA	NA	NA	NA	NA	0.409241	0.00034063	core	Core Candidate
0dcdc7b50538b53863ac760ed874746f79b80091	Bacteria;Firmicutes;Clostridia;Clostridiales;Lachnospiraceae	0.999398	Bacteria	Firmicutes	Clostridia	Clostridiales	Lachnospiraceae	NA	NA	0.408141	0.00258331	no	Confirmed Non-core
6d5fdfa6c9cc903a5b7bff352e479bcf62ba4f8a	NA	NA	NA	NA	NA	NA	NA	NA	NA	0.408141	0.000482411	no	Confirmed Non-core
80e6f5a0e873b9b65db141cca47e951011c09228	NA	NA	NA	NA	NA	NA	NA	NA	NA	0.407041	0.00218578	no	Confirmed Non-core
806e836214132fb615f52906d3cd149110b8e053	NA	NA	NA	NA	NA	NA	NA	NA	NA	0.407041	0.000674534	no	Confirmed Non-core
2c8f2063114a2c964ee37b2ec806817fc5a55edc	NA	NA	NA	NA	NA	NA	NA	NA	NA	0.407041	0.000275241	no	Confirmed Non-core
2fc4631d83b196777799a415d91b3481b3fcc890	NA	NA	NA	NA	NA	NA	NA	NA	NA	0.407041	0.000242783	no	Confirmed Non-core
316039222fb3f124ad5ae3931ba3a09cf1856bda	Bacteria;Firmicutes;Clostridia;Clostridiales;Ruminococcaceae;Ruminococcaceae UCG-010;uncultured bacterium	0.852177	Bacteria	Firmicutes	Clostridia	Clostridiales	Ruminococcaceae	Ruminococcaceae UCG-010	uncultured bacterium	0.405941	0.000538417	no	Confirmed Non-core
7d56c21c2f0b6524da3ad7539d96d70bbee6cf94	NA	NA	NA	NA	NA	NA	NA	NA	NA	0.40484	0.000532877	no	Confirmed Non-core
a194bc08c4ab06f1c18f0f407a5a10004b669dff	NA	NA	NA	NA	NA	NA	NA	NA	NA	0.40374	0.000399812	no	Confirmed Non-core
97ba356a273fb4fb6c55303e7da8b55d8ed56de6	NA	NA	NA	NA	NA	NA	NA	NA	NA	0.40264	0.000486598	no	Confirmed Non-core
aecab50108fc0adad61818e5812daa2d44ccf68c	Bacteria;Firmicutes;Clostridia;Clostridiales;Lachnospiraceae;[Eubacterium] ventriosum group	0.990272	Bacteria	Firmicutes	Clostridia	Clostridiales	Lachnospiraceae	[Eubacterium] ventriosum group	NA	0.40044	0.0013551	no	Confirmed Non-core
d20a0ff2e7cc7bc2770920089eef6c46f36f5c65	NA	NA	NA	NA	NA	NA	NA	NA	NA	0.40044	0.000358702	no	Confirmed Non-core
ede40b72063823e7992160e1bfb51f5900ad4c0d	NA	NA	NA	NA	NA	NA	NA	NA	NA	0.40044	0.000234804	no	Confirmed Non-core
c475f818b977c2e83fb946ea62edbf795e801ab7	Bacteria;Bacteroidetes;Bacteroidia;Bacteroidales;Muribaculaceae;uncultured bacterium;uncultured bacterium	0.936903	Bacteria	Bacteroidetes	Bacteroidia	Bacteroidales	Muribaculaceae	uncultured bacterium	uncultured bacterium	0.39934	0.000359978	no	Confirmed Non-core
576abf58fcac3b76f3cd475e26fcc01ba65f7e28	NA	NA	NA	NA	NA	NA	NA	NA	NA	0.39934	0.000424654	no	Confirmed Non-core
144bfe529d2b7a15264ca28c86e3bf608eb90f00	NA	NA	NA	NA	NA	NA	NA	NA	NA	0.39934	0.000368623	no	Confirmed Non-core
828626cfb341cab3e8590b5adcba7ece81a8cd6b	NA	NA	NA	NA	NA	NA	NA	NA	NA	0.39934	0.000264656	no	Confirmed Non-core
893fec5f6467519de682c26defc45fec911e3d15	NA	NA	NA	NA	NA	NA	NA	NA	NA	0.39824	0.000218246	no	Confirmed Non-core
6aba3fb72dbf1d8cba92f7871e90514d6ce85726	Bacteria;Firmicutes;Clostridia;Clostridiales;Lachnospiraceae	0.999928	Bacteria	Firmicutes	Clostridia	Clostridiales	Lachnospiraceae	NA	NA	0.39714	0.000188136	no	Confirmed Non-core
f601aa94d55932e9f3402b50b4f36e7e541d594e	NA	NA	NA	NA	NA	NA	NA	NA	NA	0.39714	0.000301675	no	Confirmed Non-core
3cf9ebfa6c0798284f62eb15986e342c5b2c4b75	NA	NA	NA	NA	NA	NA	NA	NA	NA	0.39714	0.00018447	no	Confirmed Non-core
9a36281134897164a662bf2d2c18901a4491b5ce	Bacteria;Firmicutes;Clostridia;Clostridiales;Lachnospiraceae	0.999753	Bacteria	Firmicutes	Clostridia	Clostridiales	Lachnospiraceae	NA	NA	0.39604	0.00112672	no	Confirmed Non-core
d273e5989419a7230f57869b43009b450aa613e7	NA	NA	NA	NA	NA	NA	NA	NA	NA	0.39604	0.0016272	no	Confirmed Non-core
b3be708dfa8d90d3bc2534bc2c92b8bcd6cc2945	NA	NA	NA	NA	NA	NA	NA	NA	NA	0.39604	0.000223441	no	Confirmed Non-core
ecc1095487396dcccde6f93404fe342d2604d7e5	Bacteria;Firmicutes;Clostridia;Clostridiales;Lachnospiraceae	0.999763	Bacteria	Firmicutes	Clostridia	Clostridiales	Lachnospiraceae	NA	NA	0.394939	0.000187538	no	Confirmed Non-core
dea0ad3e159ca071ab1732cae0d56ce61bec5825	Bacteria;Firmicutes;Clostridia;Clostridiales;Ruminococcaceae;Ruminococcaceae UCG-008;uncultured bacterium	0.999606	Bacteria	Firmicutes	Clostridia	Clostridiales	Ruminococcaceae	Ruminococcaceae UCG-008	uncultured bacterium	0.393839	0.000583456	no	Confirmed Non-core
5d3a3d89892fbea4d8cdf17afc49a50c1c2c7d6a	NA	NA	NA	NA	NA	NA	NA	NA	NA	0.393839	0.000329068	no	Confirmed Non-core
91dee38849d90cc8024bc6139cfde925fddf59b0	Bacteria;Firmicutes;Clostridia;Clostridiales;Lachnospiraceae;uncultured	0.839225	Bacteria	Firmicutes	Clostridia	Clostridiales	Lachnospiraceae	uncultured	NA	0.392739	0.000453819	no	Confirmed Non-core
047990b7334c123e73542c1948bbaf5072a5667b	Bacteria;Firmicutes;Clostridia;Clostridiales;Lachnospiraceae	0.999953	Bacteria	Firmicutes	Clostridia	Clostridiales	Lachnospiraceae	NA	NA	0.392739	0.000188427	no	Confirmed Non-core
a11221a2c2f00ba16220abd57f82ce0bb658d1ac	NA	NA	NA	NA	NA	NA	NA	NA	NA	0.392739	0.000512386	no	Confirmed Non-core
d2e9e2668d8713ad06ef7c1e4c4a97732f0f3c8e	NA	NA	NA	NA	NA	NA	NA	NA	NA	0.392739	0.000206064	no	Confirmed Non-core
502a51db01fa22c9fa36319645d75287b9e33ce6	NA	NA	NA	NA	NA	NA	NA	NA	NA	0.390539	0.000351958	no	Confirmed Non-core
20bf98c8d19eb62f6fae1843bf3a41aa3e10a461	Bacteria;Firmicutes;Clostridia;Clostridiales;Lachnospiraceae	0.999883	Bacteria	Firmicutes	Clostridia	Clostridiales	Lachnospiraceae	NA	NA	0.389439	0.000235223	no	Confirmed Non-core
3f0bd1c0df2c319ebf251bf23e8acfb1510ba672	NA	NA	NA	NA	NA	NA	NA	NA	NA	0.389439	0.000131603	no	Confirmed Non-core
648be173220b2d7ed8d573047ed6025824fa301d	Bacteria;Bacteroidetes;Bacteroidia;Bacteroidales;Muribaculaceae;uncultured bacterium;uncultured bacterium	0.990278	Bacteria	Bacteroidetes	Bacteroidia	Bacteroidales	Muribaculaceae	uncultured bacterium	uncultured bacterium	0.386139	0.000381521	no	Confirmed Non-core
31cf1e9ea8ca9f9c75db4593adb882d67e25bc87	NA	NA	NA	NA	NA	NA	NA	NA	NA	0.385039	0.00084733	no	Confirmed Non-core
89bd59d68dd7b64527d412fbb8aefbbd6b59d4cd	NA	NA	NA	NA	NA	NA	NA	NA	NA	0.385039	0.000421712	no	Confirmed Non-core
cc8cf9a95e2d3794c998c17c34950f07035bdde1	Bacteria;Firmicutes;Clostridia;Clostridiales;Lachnospiraceae;Anaerostipes	0.842178	Bacteria	Firmicutes	Clostridia	Clostridiales	Lachnospiraceae	Anaerostipes	NA	0.383938	0.00403102	no	Confirmed Non-core
593c2550a4dc2f5be888a69c31faf95dea2602b9	NA	NA	NA	NA	NA	NA	NA	NA	NA	0.382838	0.000935291	no	Confirmed Non-core
7baa2be5bc466e73e756a9874120f82c336cebb0	Bacteria;Firmicutes;Clostridia;Clostridiales;Lachnospiraceae;Fusicatenibacter	0.995271	Bacteria	Firmicutes	Clostridia	Clostridiales	Lachnospiraceae	Fusicatenibacter	NA	0.381738	0.000776041	no	Confirmed Non-core
05de7ca6e603468f64974df392708513fdc8b43b	NA	NA	NA	NA	NA	NA	NA	NA	NA	0.381738	0.00046578	no	Confirmed Non-core
b85c73e9966961e13f9d0d3491e5eef7b38bff11	NA	NA	NA	NA	NA	NA	NA	NA	NA	0.381738	0.000387523	no	Confirmed Non-core
f9d89d6137ec584f5d4c417dec4ca7ef7441b262	NA	NA	NA	NA	NA	NA	NA	NA	NA	0.380638	0.000479441	no	Confirmed Non-core
58cb6964a62514f8a51e85ec51b2e72ee4637b6f	NA	NA	NA	NA	NA	NA	NA	NA	NA	0.379538	0.00154755	no	Confirmed Non-core
db6b60c8725bd8df72c8e805e16cffcecc7c011a	NA	NA	NA	NA	NA	NA	NA	NA	NA	0.379538	0.00026992	no	Confirmed Non-core
bee25a82d409c86c09bf4274ea88ac17329a463d	NA	NA	NA	NA	NA	NA	NA	NA	NA	0.379538	0.000247138	no	Confirmed Non-core
93acc2b7d0ff3ed39bbeb94c3fe65eba35ab2fd2	Bacteria;Firmicutes;Clostridia;Clostridiales;Lachnospiraceae	0.99989	Bacteria	Firmicutes	Clostridia	Clostridiales	Lachnospiraceae	NA	NA	0.378438	0.000386173	no	Confirmed Non-core
a6785f0d1db6ad6f4a7dffb0a47012684baf27e5	NA	NA	NA	NA	NA	NA	NA	NA	NA	0.378438	0.000500709	no	Confirmed Non-core
196af1013261b378acbd5e8d8ea246c12e22bbd2	NA	NA	NA	NA	NA	NA	NA	NA	NA	0.378438	0.000414628	no	Confirmed Non-core
0fe3666315273ec10050efc9b16c64b5c9097c0d	NA	NA	NA	NA	NA	NA	NA	NA	NA	0.378438	0.000208216	no	Confirmed Non-core
7d1108ed8d30441adc02354aeadb45e079186e86	NA	NA	NA	NA	NA	NA	NA	NA	NA	0.377338	0.000399876	no	Confirmed Non-core
d8eef927d33fc0b24383df8d8b342a388e1b69ce	NA	NA	NA	NA	NA	NA	NA	NA	NA	0.377338	0.000199521	no	Confirmed Non-core
6935e12c0924b3e6cd51ad2cd8257e480220e271	NA	NA	NA	NA	NA	NA	NA	NA	NA	0.376238	0.000688097	no	Confirmed Non-core
e7d5b84a8893c3c185cf54ebaf3619a579701411	NA	NA	NA	NA	NA	NA	NA	NA	NA	0.376238	0.000364204	no	Confirmed Non-core
57aae5c060768376d9fad4374b4d49493036c8e9	Bacteria;Firmicutes;Clostridia;Clostridiales	0.999867	Bacteria	Firmicutes	Clostridia	Clostridiales	NA	NA	NA	0.375138	0.000572226	no	Confirmed Non-core
1ebf21e3aa0ed93fa042448764d16566d71db263	Bacteria;Firmicutes;Erysipelotrichia;Erysipelotrichales;Erysipelotrichaceae;Candidatus Stoquefichus;uncultured bacterium	0.849326	Bacteria	Firmicutes	Erysipelotrichia	Erysipelotrichales	Erysipelotrichaceae	Candidatus Stoquefichus	uncultured bacterium	0.375138	0.000151235	no	Confirmed Non-core
4ab0ebc696862fda7dfd460bbb78e2891ea037c2	NA	NA	NA	NA	NA	NA	NA	NA	NA	0.375138	0.00072974	no	Confirmed Non-core
ab7c4fa0ebc56c9dd8e5f6a8a3c9640c642268ea	NA	NA	NA	NA	NA	NA	NA	NA	NA	0.375138	0.000376915	no	Confirmed Non-core
97a3b8f2f1e808900c33d2f539154027b5334568	NA	NA	NA	NA	NA	NA	NA	NA	NA	0.375138	0.000388109	no	Confirmed Non-core
d784aa71007bb3c3c49196bf93327e8e9ff34a24	NA	NA	NA	NA	NA	NA	NA	NA	NA	0.375138	0.000244911	no	Confirmed Non-core
06dfdd4e3170846e3420af436358734f1b961d52	NA	NA	NA	NA	NA	NA	NA	NA	NA	0.375138	0.000221537	no	Confirmed Non-core
9a185942b8e9811bb0e5b06bdc0d78bb096f069a	NA	NA	NA	NA	NA	NA	NA	NA	NA	0.375138	0.000257584	no	Confirmed Non-core
bbf50c7feff02f4697a1f229cd96317331b472a5	Bacteria;Firmicutes;Clostridia;Clostridiales;Lachnospiraceae;[Eubacterium] ventriosum group;uncultured bacterium	0.870723	Bacteria	Firmicutes	Clostridia	Clostridiales	Lachnospiraceae	[Eubacterium] ventriosum group	uncultured bacterium	0.374037	0.000907478	no	Confirmed Non-core
02a30e739dc5cefe59229e8bf1a0e51cdc132a08	NA	NA	NA	NA	NA	NA	NA	NA	NA	0.374037	0.00038767	no	Confirmed Non-core
6832627401657a00f5607338198b6406684d1df8	Bacteria;Firmicutes;Clostridia;Clostridiales;Ruminococcaceae;Ruminococcaceae UCG-014	1	Bacteria	Firmicutes	Clostridia	Clostridiales	Ruminococcaceae	Ruminococcaceae UCG-014	NA	0.372937	0.000268869	no	Confirmed Non-core
3bdfe67464f6b1dbb7dbbd42c457a87d7d6b473c	NA	NA	NA	NA	NA	NA	NA	NA	NA	0.372937	0.00241541	no	Confirmed Non-core
654a48a67edbe1c2e3ea6df84b213a1d57d43025	Bacteria;Firmicutes;Clostridia;Clostridiales;Lachnospiraceae;Blautia	0.978995	Bacteria	Firmicutes	Clostridia	Clostridiales	Lachnospiraceae	Blautia	NA	0.371837	0.000507639	no	Confirmed Non-core
82a070facced0c8de242decf31997c4258a9f16c	Bacteria;Firmicutes;Erysipelotrichia;Erysipelotrichales;Erysipelotrichaceae	1	Bacteria	Firmicutes	Erysipelotrichia	Erysipelotrichales	Erysipelotrichaceae	NA	NA	0.371837	0.000339691	no	Confirmed Non-core
7e2368b06fcdcd41e5db9bba2dbf650bcba621c6	Bacteria;Firmicutes;Clostridia;Clostridiales;Lachnospiraceae	0.999967	Bacteria	Firmicutes	Clostridia	Clostridiales	Lachnospiraceae	NA	NA	0.371837	0.000185858	no	Confirmed Non-core
32bc839191d725554fac03227084041b3247c865	Bacteria;Firmicutes;Clostridia;Clostridiales;Lachnospiraceae	0.999939	Bacteria	Firmicutes	Clostridia	Clostridiales	Lachnospiraceae	NA	NA	0.371837	0.000171186	no	Confirmed Non-core
d8a05a8705ddc961fc7c2c98a855d1279b3ceebf	Bacteria;Firmicutes;Clostridia;Clostridiales;Lachnospiraceae;Blautia	0.951183	Bacteria	Firmicutes	Clostridia	Clostridiales	Lachnospiraceae	Blautia	NA	0.370737	0.000281427	no	Confirmed Non-core
b3c6400a12d9ac5b408e2893c30d9afeea3a06fc	NA	NA	NA	NA	NA	NA	NA	NA	NA	0.370737	0.000159692	no	Confirmed Non-core
b2801dbe25e546906aecc7aa8d8ab40995350a24	NA	NA	NA	NA	NA	NA	NA	NA	NA	0.369637	0.000515843	no	Confirmed Non-core
553df1e5718c6bc11ead47ef2cebe0443f4c7b19	NA	NA	NA	NA	NA	NA	NA	NA	NA	0.369637	0.000149543	no	Confirmed Non-core
2c8f6dc32d2eee6c198e60be5cdca80ce5b3c9c9	NA	NA	NA	NA	NA	NA	NA	NA	NA	0.368537	0.00232705	no	Confirmed Non-core
aa067d71439167010f4d7d726fef5abbfa6f24bd	NA	NA	NA	NA	NA	NA	NA	NA	NA	0.368537	0.00115985	no	Confirmed Non-core
403df8b76bce4d056f801d17afaba0cffb89a830	NA	NA	NA	NA	NA	NA	NA	NA	NA	0.368537	0.000478199	no	Confirmed Non-core
7946304fdfec8988aa073e2cd4b735ccbd290a4d	NA	NA	NA	NA	NA	NA	NA	NA	NA	0.368537	0.000262177	no	Confirmed Non-core
6697fb41e391d5a8f7961293f4b87fbe12fe025b	Bacteria;Firmicutes;Clostridia;Clostridiales;Lachnospiraceae;uncultured	0.825393	Bacteria	Firmicutes	Clostridia	Clostridiales	Lachnospiraceae	uncultured	NA	0.367437	0.000826374	no	Confirmed Non-core
b9c34d1b25e52fbf7f927b644190128d3f98fb8d	Bacteria;Firmicutes;Clostridia;Clostridiales;Family XIII;Family XIII AD3011 group	0.995366	Bacteria	Firmicutes	Clostridia	Clostridiales	Family XIII	Family XIII AD3011 group	NA	0.367437	0.000155418	no	Confirmed Non-core
52ddbf211705214b5bf2b265d83106aeb4897166	Bacteria;Firmicutes;Bacilli;Lactobacillales;Lactobacillaceae;Lactobacillus;Lactobacillus reuteri	0.99678	Bacteria	Firmicutes	Bacilli	Lactobacillales	Lactobacillaceae	Lactobacillus	Lactobacillus reuteri	0.366337	0.000560743	no	Confirmed Non-core
5368f332c61f306a26c3da35e7889a442c147dae	Bacteria;Firmicutes;Clostridia;Clostridiales;Family XIII;Family XIII AD3011 group;uncultured bacterium	0.829025	Bacteria	Firmicutes	Clostridia	Clostridiales	Family XIII	Family XIII AD3011 group	uncultured bacterium	0.366337	0.000200083	no	Confirmed Non-core
717ed1c0c40849d620f55cdd83619cf8e4e576dd	Bacteria;Firmicutes;Clostridia;Clostridiales;Lachnospiraceae	0.99986	Bacteria	Firmicutes	Clostridia	Clostridiales	Lachnospiraceae	NA	NA	0.366337	0.000171345	no	Confirmed Non-core
623eec7ad0edd2ed5cbae7f126985d2800b38c1b	NA	NA	NA	NA	NA	NA	NA	NA	NA	0.366337	0.00144813	no	Confirmed Non-core
ec876fa3b9c4959305299aa0e9be2edfc842751c	NA	NA	NA	NA	NA	NA	NA	NA	NA	0.366337	0.000272304	no	Confirmed Non-core
ab5c49b38c18ccc59382c0d9c4eeb492116f765c	NA	NA	NA	NA	NA	NA	NA	NA	NA	0.366337	0.000253484	no	Confirmed Non-core
9023af5e6290477fca3243d10575ce3302d2629b	NA	NA	NA	NA	NA	NA	NA	NA	NA	0.366337	0.000222222	no	Confirmed Non-core
33a7c420c14161e0f1cb9a7e4b8efc2111579f26	Bacteria;Cyanobacteria;Oxyphotobacteria;Chloroplast	1	Bacteria	Cyanobacteria	Oxyphotobacteria	Chloroplast	NA	NA	NA	0.365237	0.00862056	no	Confirmed Non-core
9fbea0166b079f14b302f76dd1ac46e0b513f672	NA	NA	NA	NA	NA	NA	NA	NA	NA	0.365237	0.000213373	no	Confirmed Non-core
1cbd307affac84402590dc1d8ea91a74eb1dba31	Bacteria;Firmicutes;Clostridia;Clostridiales;Lachnospiraceae;Dorea	0.728955	Bacteria	Firmicutes	Clostridia	Clostridiales	Lachnospiraceae	Dorea	NA	0.364136	0.000487022	no	Confirmed Non-core
1dcaae5e05db3437a26ca8c64ba26c5cebaf144c	NA	NA	NA	NA	NA	NA	NA	NA	NA	0.364136	0.000227107	no	Confirmed Non-core
61d4527d21cf3ee904f7cea239d93c77c0d68f1c	Bacteria;Bacteroidetes;Bacteroidia;Bacteroidales;uncultured;gut metagenome;gut metagenome	0.724919	Bacteria	Bacteroidetes	Bacteroidia	Bacteroidales	uncultured	gut metagenome	gut metagenome	0.363036	0.000754848	no	Confirmed Non-core
4d42456ed966f3007069665924e7d8e67de111cf	Bacteria;Cyanobacteria;Melainabacteria;Gastranaerophilales;uncultured bacterium;uncultured bacterium;uncultured bacterium	0.876874	Bacteria	Cyanobacteria	Melainabacteria	Gastranaerophilales	uncultured bacterium	uncultured bacterium	uncultured bacterium	0.363036	0.000323075	no	Confirmed Non-core
aae423851a8da52d77ed0ed67b5bdd1bf33aef95	NA	NA	NA	NA	NA	NA	NA	NA	NA	0.363036	0.000264005	no	Confirmed Non-core
5cf73a48b8ef2947a49efc9916e754fc142b0638	Bacteria;Firmicutes;Clostridia;Clostridiales;Lachnospiraceae	0.999938	Bacteria	Firmicutes	Clostridia	Clostridiales	Lachnospiraceae	NA	NA	0.361936	0.000497803	no	Confirmed Non-core
a487864b730c0af8dae0869e1e353a329988b5c4	Bacteria;Firmicutes;Clostridia;Clostridiales;Ruminococcaceae;Ruminococcaceae UCG-005;uncultured bacterium	0.753502	Bacteria	Firmicutes	Clostridia	Clostridiales	Ruminococcaceae	Ruminococcaceae UCG-005	uncultured bacterium	0.361936	0.000378632	no	Confirmed Non-core
ec093dbfe713a32ac53c0b23adca85a2e4ce62c9	NA	NA	NA	NA	NA	NA	NA	NA	NA	0.361936	0.000186216	no	Confirmed Non-core
3952aff431df98cd3da47777cf5e726176253dc7	NA	NA	NA	NA	NA	NA	NA	NA	NA	0.361936	0.00018192	no	Confirmed Non-core
e9076f5a5dd7cdcf5e1380c955ca993eaf846e9b	Bacteria;Firmicutes;Clostridia;Clostridiales;Lachnospiraceae	0.999995	Bacteria	Firmicutes	Clostridia	Clostridiales	Lachnospiraceae	NA	NA	0.360836	0.000227031	no	Confirmed Non-core
74b1b320ed26f90ccb57ee5f398931810d481dfe	Bacteria;Firmicutes;Clostridia;Clostridiales;Lachnospiraceae;[Eubacterium] hallii group	0.986312	Bacteria	Firmicutes	Clostridia	Clostridiales	Lachnospiraceae	[Eubacterium] hallii group	NA	0.360836	0.000187304	no	Confirmed Non-core
201cafc9481fea23e47e052e83efba5a7db84d72	Bacteria;Firmicutes;Clostridia;Clostridiales;Lachnospiraceae;Coprococcus 3	0.802294	Bacteria	Firmicutes	Clostridia	Clostridiales	Lachnospiraceae	Coprococcus 3	NA	0.357536	0.000340186	no	Confirmed Non-core
3ef878437c500fa5862887ad4418150a6e70f5f1	Bacteria;Bacteroidetes;Bacteroidia;Bacteroidales;Muribaculaceae;uncultured bacterium;uncultured bacterium	0.979715	Bacteria	Bacteroidetes	Bacteroidia	Bacteroidales	Muribaculaceae	uncultured bacterium	uncultured bacterium	0.356436	0.000407898	no	Confirmed Non-core
d0ff82b35b79978d4aaa5debf654a884a454c8c2	Bacteria;Firmicutes;Clostridia;Clostridiales;Christensenellaceae;Christensenellaceae R-7 group	0.971768	Bacteria	Firmicutes	Clostridia	Clostridiales	Christensenellaceae	Christensenellaceae R-7 group	NA	0.356436	0.000151713	no	Confirmed Non-core
3f3b676006fba3330ba995ea880e7e13ba5a9cb9	Bacteria;Firmicutes;Clostridia;Clostridiales;Ruminococcaceae;Ruminococcaceae UCG-014	1	Bacteria	Firmicutes	Clostridia	Clostridiales	Ruminococcaceae	Ruminococcaceae UCG-014	NA	0.355336	0.000694688	no	Confirmed Non-core
651d7f5ac50b5ee6c96831950cff5f7bb76804cb	NA	NA	NA	NA	NA	NA	NA	NA	NA	0.355336	0.000382682	no	Confirmed Non-core
5ff6c8376b71b5696015d19bf7b40b2805176661	NA	NA	NA	NA	NA	NA	NA	NA	NA	0.355336	0.000376977	no	Confirmed Non-core
a00524f0742c81d4339a953f44ca6d3014f24ee4	NA	NA	NA	NA	NA	NA	NA	NA	NA	0.355336	0.000229951	no	Confirmed Non-core
9ac26ee0490635e7c00f5038f787ce1104282078	Bacteria;Firmicutes;Clostridia;Clostridiales;Christensenellaceae;Christensenellaceae R-7 group	0.994195	Bacteria	Firmicutes	Clostridia	Clostridiales	Christensenellaceae	Christensenellaceae R-7 group	NA	0.354235	0.000183621	no	Confirmed Non-core
86308f5d13c1e61e815325ba943ad8344804feb5	NA	NA	NA	NA	NA	NA	NA	NA	NA	0.354235	0.000210084	no	Confirmed Non-core
549248b26eb004151da80ce891b0b71c213a5fbe	Bacteria;Firmicutes;Erysipelotrichia;Erysipelotrichales;Erysipelotrichaceae;Erysipelotrichaceae UCG-004;uncultured bacterium	0.990639	Bacteria	Firmicutes	Erysipelotrichia	Erysipelotrichales	Erysipelotrichaceae	Erysipelotrichaceae UCG-004	uncultured bacterium	0.353135	0.000407446	no	Confirmed Non-core
26e1df4cc47b1d59e6347f5d669f80d441bcdb4a	NA	NA	NA	NA	NA	NA	NA	NA	NA	0.353135	0.000441488	no	Confirmed Non-core
af773ca53f4dd7155f9726ca22105fb47612dca5	Bacteria;Proteobacteria;Alphaproteobacteria;Rhodospirillales;uncultured;unidentified rumen bacterium RF32;unidentified rumen bacterium RF32	0.956837	Bacteria	Proteobacteria	Alphaproteobacteria	Rhodospirillales	uncultured	unidentified rumen bacterium RF32	unidentified rumen bacterium RF32	0.352035	0.000776132	no	Confirmed Non-core
3bd1efc42863f9e0cf1d1af9ed022d934ca988ae	NA	NA	NA	NA	NA	NA	NA	NA	NA	0.352035	0.000456374	no	Confirmed Non-core
c905d34f775d4d9b6b39062e92e0e92c4ba6fc8a	Bacteria;Firmicutes;Clostridia;Clostridiales;Christensenellaceae;Christensenellaceae R-7 group	0.995351	Bacteria	Firmicutes	Clostridia	Clostridiales	Christensenellaceae	Christensenellaceae R-7 group	NA	0.350935	0.000335155	no	Confirmed Non-core
1b0cf0687f3588ec7bdb62e95b19147831786929	NA	NA	NA	NA	NA	NA	NA	NA	NA	0.349835	0.000204838	no	Confirmed Non-core
dc8dee3951000be84eef406900d6299d17043fd6	Bacteria;Firmicutes;Clostridia;Clostridiales;Lachnospiraceae	0.999975	Bacteria	Firmicutes	Clostridia	Clostridiales	Lachnospiraceae	NA	NA	0.348735	0.000379604	no	Confirmed Non-core
c8fd32301dcb99f4cfb804e0e909c34bf7e7c829	NA	NA	NA	NA	NA	NA	NA	NA	NA	0.348735	0.000165097	no	Confirmed Non-core
c4e32991a437557e5fe37bc1a64ae5a1b0be4bed	Bacteria;Bacteroidetes;Bacteroidia;Bacteroidales;Bacteroidaceae;Bacteroides	0.985976	Bacteria	Bacteroidetes	Bacteroidia	Bacteroidales	Bacteroidaceae	Bacteroides	NA	0.347635	0.000744054	no	Confirmed Non-core
0cf951e5c3a2171827aa1bc75ccafe6ea92dfe0a	Bacteria;Firmicutes;Clostridia;Clostridiales;Lachnospiraceae;Blautia;uncultured bacterium	0.833901	Bacteria	Firmicutes	Clostridia	Clostridiales	Lachnospiraceae	Blautia	uncultured bacterium	0.347635	0.000469778	no	Confirmed Non-core
140a4670fe7e17c742229bda8473200b6446ea04	NA	NA	NA	NA	NA	NA	NA	NA	NA	0.347635	0.000159698	no	Confirmed Non-core
570b864d253610e3c47b0b6674baa93dbc04fad2	NA	NA	NA	NA	NA	NA	NA	NA	NA	0.346535	0.000864492	no	Confirmed Non-core
842a4b843cad6b7426edd58a281a73674630f19f	NA	NA	NA	NA	NA	NA	NA	NA	NA	0.346535	0.000515591	no	Confirmed Non-core
454eb67ea75f4ced4f7087312b8b272fc778414c	NA	NA	NA	NA	NA	NA	NA	NA	NA	0.346535	0.000184864	no	Confirmed Non-core
45040e847696d3f8b2c56605bcef1d4eb726ebb4	NA	NA	NA	NA	NA	NA	NA	NA	NA	0.346535	0.00015309	no	Confirmed Non-core
60bf2ab09eec9fc137dbfb67d3f8947d1b8008a2	Bacteria;Firmicutes;Clostridia;Clostridiales;Lachnospiraceae	0.999884	Bacteria	Firmicutes	Clostridia	Clostridiales	Lachnospiraceae	NA	NA	0.345435	0.00190286	no	Confirmed Non-core
5db43fe568930d6781847a5c26e64a4e969057be	Bacteria;Firmicutes;Clostridia;Clostridiales;Ruminococcaceae;Ruminococcaceae UCG-005;uncultured bacterium	0.794022	Bacteria	Firmicutes	Clostridia	Clostridiales	Ruminococcaceae	Ruminococcaceae UCG-005	uncultured bacterium	0.345435	0.00107604	no	Confirmed Non-core
ed6888a3e980dbe688bbccaf89fca6ff5907df95	Bacteria;Firmicutes;Clostridia;Clostridiales;Lachnospiraceae	0.999997	Bacteria	Firmicutes	Clostridia	Clostridiales	Lachnospiraceae	NA	NA	0.345435	0.000613033	no	Confirmed Non-core
87876466b80833525a063da98bc223badac01caf	Bacteria;Firmicutes;Clostridia;Clostridiales;Ruminococcaceae;Subdoligranulum	0.997625	Bacteria	Firmicutes	Clostridia	Clostridiales	Ruminococcaceae	Subdoligranulum	NA	0.345435	0.000511717	no	Confirmed Non-core
10e0715dcd827d036e59057ffda7302e3951cba4	NA	NA	NA	NA	NA	NA	NA	NA	NA	0.345435	0.00041109	no	Confirmed Non-core
e03e9da188cdb6079570efeb6e50601bdfdd7142	NA	NA	NA	NA	NA	NA	NA	NA	NA	0.343234	0.00106532	no	Confirmed Non-core
85dfc3bddb65d87b9d6deb1b03cddadaa0449354	NA	NA	NA	NA	NA	NA	NA	NA	NA	0.343234	0.000567947	no	Confirmed Non-core
36aa5460dcd616c07c572563160757eda28ac5c7	NA	NA	NA	NA	NA	NA	NA	NA	NA	0.343234	0.000151571	no	Confirmed Non-core
f708e896f312f311b36e65cb753c26b4ec4215e8	NA	NA	NA	NA	NA	NA	NA	NA	NA	0.342134	0.000180791	no	Confirmed Non-core
b3f0481431ede37df6a244e2ef5545217f5b5dbc	NA	NA	NA	NA	NA	NA	NA	NA	NA	0.342134	0.00017279	no	Confirmed Non-core
44bb9aed22e41be21864deb036cb346bd2ca4177	NA	NA	NA	NA	NA	NA	NA	NA	NA	0.342134	0.00013979	no	Confirmed Non-core
e8a588536c548f804189437d3cfbb2e46e95bf25	Bacteria;Firmicutes;Clostridia;Clostridiales;Lachnospiraceae	0.999944	Bacteria	Firmicutes	Clostridia	Clostridiales	Lachnospiraceae	NA	NA	0.341034	0.000392603	no	Confirmed Non-core
469cf6493d1ff6109b9ef01dd73fb3df4427e560	Bacteria;Firmicutes;Clostridia;Clostridiales;Ruminococcaceae;Ruminococcaceae UCG-013	0.999995	Bacteria	Firmicutes	Clostridia	Clostridiales	Ruminococcaceae	Ruminococcaceae UCG-013	NA	0.341034	0.000332932	no	Confirmed Non-core
11e3a65b826e9f75433f00ec56c95df4230ddf4f	Bacteria;Firmicutes;Clostridia;Clostridiales;Lachnospiraceae	0.999984	Bacteria	Firmicutes	Clostridia	Clostridiales	Lachnospiraceae	NA	NA	0.341034	0.000314798	no	Confirmed Non-core
bcd31024503bf12404d66f93d2fdea82a5b26b5f	NA	NA	NA	NA	NA	NA	NA	NA	NA	0.341034	0.000386745	no	Confirmed Non-core
1c8ed9b3aba145437ca1137819a0e0aff5b97ca7	NA	NA	NA	NA	NA	NA	NA	NA	NA	0.341034	0.000286219	no	Confirmed Non-core
23694e438be4b54491d5a2f233c3df26cee3282e	NA	NA	NA	NA	NA	NA	NA	NA	NA	0.339934	0.000211714	no	Confirmed Non-core
5127cdc0f3e918133f1c17ba71b2704e692bd32b	Bacteria;Firmicutes;Clostridia;Clostridiales;Lachnospiraceae;Marvinbryantia;uncultured bacterium	0.802311	Bacteria	Firmicutes	Clostridia	Clostridiales	Lachnospiraceae	Marvinbryantia	uncultured bacterium	0.338834	0.000173971	no	Confirmed Non-core
f4856035279b9dd771e7585f7054dbbec769d2be	NA	NA	NA	NA	NA	NA	NA	NA	NA	0.338834	0.00111617	no	Confirmed Non-core
f163d0e86d24433b467c7326354d7f9b3de12e7f	NA	NA	NA	NA	NA	NA	NA	NA	NA	0.338834	0.000192538	no	Confirmed Non-core
3683e6c4c4e19412bb38c269a2176937f3066197	NA	NA	NA	NA	NA	NA	NA	NA	NA	0.338834	0.000154509	no	Confirmed Non-core
4d614a6a3dc6dfaa312b8f9db49e3574db91988f	Bacteria;Firmicutes;Clostridia;Clostridiales;Lachnospiraceae;Marvinbryantia;uncultured bacterium	0.719171	Bacteria	Firmicutes	Clostridia	Clostridiales	Lachnospiraceae	Marvinbryantia	uncultured bacterium	0.337734	0.000869724	no	Confirmed Non-core
eaa169599443e73c020d6266c601c219a1e962e9	Bacteria;Proteobacteria;Alphaproteobacteria;Rhodospirillales;uncultured;gut metagenome;gut metagenome	0.964379	Bacteria	Proteobacteria	Alphaproteobacteria	Rhodospirillales	uncultured	gut metagenome	gut metagenome	0.337734	0.000684509	no	Confirmed Non-core
0bf2aea35aab558b27a1c42877105010ec741f9b	Bacteria;Firmicutes;Erysipelotrichia;Erysipelotrichales;Erysipelotrichaceae	0.999973	Bacteria	Firmicutes	Erysipelotrichia	Erysipelotrichales	Erysipelotrichaceae	NA	NA	0.337734	0.000286493	no	Confirmed Non-core
87c45dd123dd0cfc49001fb0eeaec57ccf2963ea	NA	NA	NA	NA	NA	NA	NA	NA	NA	0.337734	0.00142857	no	Confirmed Non-core
c053542c319fef6937552a2e391b2d80677e0ce5	NA	NA	NA	NA	NA	NA	NA	NA	NA	0.337734	0.000200292	no	Confirmed Non-core
e2497753e8502428ffc970d3883fa525b0d65c50	NA	NA	NA	NA	NA	NA	NA	NA	NA	0.337734	0.000172453	no	Confirmed Non-core
2021db41abee11bbac9e52b8682a9469c9500428	NA	NA	NA	NA	NA	NA	NA	NA	NA	0.336634	0.000119725	no	Confirmed Non-core
dc0e0bd38b389df9c527058bc48d8849a63fc480	NA	NA	NA	NA	NA	NA	NA	NA	NA	0.335534	0.000246231	no	Confirmed Non-core
ee36092d80d8c142bfb04b26bb8c149441866d8c	Bacteria;Firmicutes;Clostridia;Clostridiales;Lachnospiraceae	0.999902	Bacteria	Firmicutes	Clostridia	Clostridiales	Lachnospiraceae	NA	NA	0.334433	0.000122407	no	Confirmed Non-core
5ca67b08bc677ce3ba81a7941fdefe5d8c88bd63	Bacteria;Firmicutes;Clostridia;Clostridiales;Lachnospiraceae	0.999937	Bacteria	Firmicutes	Clostridia	Clostridiales	Lachnospiraceae	NA	NA	0.333333	0.000194835	no	Confirmed Non-core
bdf5cd3cf2e1e651fd513c82e28f570f7efd1574	NA	NA	NA	NA	NA	NA	NA	NA	NA	0.333333	0.00027959	no	Confirmed Non-core
33817ee504ac9028bff4bdadd6a5c4c4d9bef372	Bacteria;Firmicutes;Clostridia;Clostridiales;Ruminococcaceae;Ruminiclostridium 9;Colidextribacter massiliensis	0.981359	Bacteria	Firmicutes	Clostridia	Clostridiales	Ruminococcaceae	Ruminiclostridium 9	Colidextribacter massiliensis	0.332233	0.000398661	no	Confirmed Non-core
ab7f62e9b2a571fdf5582ac1bf4a0f743175ea6f	NA	NA	NA	NA	NA	NA	NA	NA	NA	0.332233	0.000342839	no	Confirmed Non-core
d4135fbb6794667533385c8119f5990d50745e19	NA	NA	NA	NA	NA	NA	NA	NA	NA	0.332233	0.000161967	no	Confirmed Non-core
8f582e042803d376da0aa680d12d0f8a011dc175	Bacteria;Firmicutes;Clostridia;Clostridiales;Lachnospiraceae	0.999986	Bacteria	Firmicutes	Clostridia	Clostridiales	Lachnospiraceae	NA	NA	0.331133	0.000139619	no	Confirmed Non-core
e80a758021f43793135aab59400960f9e01fa698	NA	NA	NA	NA	NA	NA	NA	NA	NA	0.331133	0.000246396	no	Confirmed Non-core
591d9adb2f926ddb9f5eed31e00a8f3e2fdacf88	Bacteria;Proteobacteria;Alphaproteobacteria;Rhodospirillales;uncultured;gut metagenome;gut metagenome	0.994312	Bacteria	Proteobacteria	Alphaproteobacteria	Rhodospirillales	uncultured	gut metagenome	gut metagenome	0.330033	0.000816387	no	Confirmed Non-core
9162879eb0b8994489932ca484a3f51d3e2d309c	Bacteria;Firmicutes;Clostridia;Clostridiales;Lachnospiraceae;Lachnospiraceae UCG-001	0.901357	Bacteria	Firmicutes	Clostridia	Clostridiales	Lachnospiraceae	Lachnospiraceae UCG-001	NA	0.330033	0.000845512	no	Confirmed Non-core
d716eb70093e62a60d5655160f84a23fc5a8f78c	Bacteria;Firmicutes;Clostridia;Clostridiales;Lachnospiraceae	0.999944	Bacteria	Firmicutes	Clostridia	Clostridiales	Lachnospiraceae	NA	NA	0.330033	0.00011419	no	Confirmed Non-core
4d4ba922103d3ecedad1ff2d553163918eea4ed8	Bacteria;Firmicutes;Clostridia;Clostridiales;Christensenellaceae;Christensenellaceae R-7 group	0.9972	Bacteria	Firmicutes	Clostridia	Clostridiales	Christensenellaceae	Christensenellaceae R-7 group	NA	0.328933	0.000166607	no	Confirmed Non-core
a7dbfbb9473135e0774cf7a922927b4ecb070bbc	NA	NA	NA	NA	NA	NA	NA	NA	NA	0.328933	0.000141359	no	Confirmed Non-core
c2378efc1d2c824fb2de6fa418aecf5f29967eaf	Bacteria;Firmicutes;Clostridia;Clostridiales;Lachnospiraceae;Blautia;uncultured bacterium	0.755962	Bacteria	Firmicutes	Clostridia	Clostridiales	Lachnospiraceae	Blautia	uncultured bacterium	0.327833	0.000265992	no	Confirmed Non-core
329acbd0759457c76fb3be3c33946f2dba0f4832	NA	NA	NA	NA	NA	NA	NA	NA	NA	0.327833	0.000175236	no	Confirmed Non-core
a5d489e4a3103ddcb63e3395c4734a3d623e9212	Bacteria;Firmicutes;Clostridia;Clostridiales;Defluviitaleaceae;Defluviitaleaceae UCG-011;uncultured bacterium	0.993366	Bacteria	Firmicutes	Clostridia	Clostridiales	Defluviitaleaceae	Defluviitaleaceae UCG-011	uncultured bacterium	0.326733	0.000138822	no	Confirmed Non-core
a569075958409204375c2e7bb04fc4baa52a9afa	NA	NA	NA	NA	NA	NA	NA	NA	NA	0.326733	0.000660395	no	Confirmed Non-core
21a80ccc02e40d0bb2f6b8c0cc6ef2987b75cdac	NA	NA	NA	NA	NA	NA	NA	NA	NA	0.326733	0.000755376	no	Confirmed Non-core
75eeacf79aa3f8493766120fde3cbe26858daee4	NA	NA	NA	NA	NA	NA	NA	NA	NA	0.326733	0.000569357	no	Confirmed Non-core
88a23e3b7cdd9648c4d8166cdf7682fae60f00e6	NA	NA	NA	NA	NA	NA	NA	NA	NA	0.326733	0.000316581	no	Confirmed Non-core
c8c5081545d712f8d1dd0fa7a7b2ed008e01b99d	NA	NA	NA	NA	NA	NA	NA	NA	NA	0.326733	0.000204695	no	Confirmed Non-core
ad9dad70f0aaa8ad37e2582a6fd7eefc295751bc	Bacteria;Firmicutes;Clostridia;Clostridiales;Lachnospiraceae	0.999905	Bacteria	Firmicutes	Clostridia	Clostridiales	Lachnospiraceae	NA	NA	0.325633	0.00027093	no	Confirmed Non-core
17767ca9519433525d21c45700614630dd935648	Bacteria;Firmicutes;Clostridia;Clostridiales;Lachnospiraceae	0.999854	Bacteria	Firmicutes	Clostridia	Clostridiales	Lachnospiraceae	NA	NA	0.325633	0.000153276	no	Confirmed Non-core
ec7febb96ff04757651e6db8356a9c34add7cb04	NA	NA	NA	NA	NA	NA	NA	NA	NA	0.325633	0.000929897	no	Confirmed Non-core
88703d03bf8c41b4e9f5332851d086e5b3c52672	NA	NA	NA	NA	NA	NA	NA	NA	NA	0.325633	0.000179173	no	Confirmed Non-core
30f4da9b776a0f727b388c7b4eca502087cfc887	Bacteria;Firmicutes;Clostridia;Clostridiales;Lachnospiraceae	0.999903	Bacteria	Firmicutes	Clostridia	Clostridiales	Lachnospiraceae	NA	NA	0.324532	0.00192655	no	Confirmed Non-core
577c85216660e02fe736edf9c0c5bedd6983fd3e	Bacteria;Firmicutes;Clostridia;Clostridiales;Lachnospiraceae;Blautia	0.955599	Bacteria	Firmicutes	Clostridia	Clostridiales	Lachnospiraceae	Blautia	NA	0.324532	0.000368235	no	Confirmed Non-core
5018c97f4110bb3f94c70916843e628a13c0d356	NA	NA	NA	NA	NA	NA	NA	NA	NA	0.324532	0.000480735	no	Confirmed Non-core
12f89411c56b6535390851bbba6bdab7fccb06ad	NA	NA	NA	NA	NA	NA	NA	NA	NA	0.323432	0.000463839	no	Confirmed Non-core
5c5aa3ab0a72f52a29dcd03566f032f6a60d61d5	NA	NA	NA	NA	NA	NA	NA	NA	NA	0.323432	0.000216324	no	Confirmed Non-core
2d8113094b5c4977ff287aa028d636211958989d	Bacteria;Firmicutes;Clostridia;Clostridiales;Ruminococcaceae;Oscillibacter;uncultured bacterium	0.948046	Bacteria	Firmicutes	Clostridia	Clostridiales	Ruminococcaceae	Oscillibacter	uncultured bacterium	0.322332	0.000395247	no	Confirmed Non-core
44f3881477d739f698c87c520ae3be232a134bf9	NA	NA	NA	NA	NA	NA	NA	NA	NA	0.322332	0.000291211	no	Confirmed Non-core
5c05dd200c3dd7d904b9b0c2bfab6b0b666955e4	NA	NA	NA	NA	NA	NA	NA	NA	NA	0.322332	0.00031455	no	Confirmed Non-core
7ac951b321681a31d16fc508c44d20101d1899da	NA	NA	NA	NA	NA	NA	NA	NA	NA	0.322332	0.000282158	no	Confirmed Non-core
4450b77a9084e6dce000ba470ce7de6c6496db7e	Bacteria;Firmicutes;Clostridia;Clostridiales;Ruminococcaceae;Subdoligranulum	0.999462	Bacteria	Firmicutes	Clostridia	Clostridiales	Ruminococcaceae	Subdoligranulum	NA	0.321232	0.000144851	no	Confirmed Non-core
7c3cc0d5d30fb39a4bdaa359d5cc5e6100e8476a	NA	NA	NA	NA	NA	NA	NA	NA	NA	0.321232	0.000542776	no	Confirmed Non-core
e9be636bf97a36e83172c60f665fa4b0ee8e65b1	Bacteria;Firmicutes;Clostridia;Clostridiales;Lachnospiraceae;Blautia;uncultured bacterium	0.743647	Bacteria	Firmicutes	Clostridia	Clostridiales	Lachnospiraceae	Blautia	uncultured bacterium	0.320132	0.000424259	no	Confirmed Non-core
d353ac0b223615e112e31000a1cc86c20664784d	NA	NA	NA	NA	NA	NA	NA	NA	NA	0.320132	0.000295003	no	Confirmed Non-core
9eafa3889f2a431e27cd954d85845d12b86bcd75	NA	NA	NA	NA	NA	NA	NA	NA	NA	0.320132	0.000175711	no	Confirmed Non-core
96d8daac2a7816525ca5b200d975591fd5bcf9c2	NA	NA	NA	NA	NA	NA	NA	NA	NA	0.319032	0.000313653	no	Confirmed Non-core
307af827c0c1ffe6fd6cc6e2e82ce0679cebaee9	NA	NA	NA	NA	NA	NA	NA	NA	NA	0.319032	0.000197809	no	Confirmed Non-core
55075210aa2ed0d8e0b27dc490989abcdea123e2	NA	NA	NA	NA	NA	NA	NA	NA	NA	0.319032	0.000210322	no	Confirmed Non-core
e502f76238dc360d8b11d78e4ba3961326134029	NA	NA	NA	NA	NA	NA	NA	NA	NA	0.319032	0.000161746	no	Confirmed Non-core
fff5a74f0aeadcbd29033c1b7a1189e8f9b42409	NA	NA	NA	NA	NA	NA	NA	NA	NA	0.319032	0.000166746	no	Confirmed Non-core
a7918b3042a4a2e7ebcddcb0614f6e69ea16adf3	Bacteria;Firmicutes;Clostridia;Clostridiales;Lachnospiraceae;Blautia	0.946134	Bacteria	Firmicutes	Clostridia	Clostridiales	Lachnospiraceae	Blautia	NA	0.317932	0.000344436	no	Confirmed Non-core
4b75d29234af7be70b8c94c320793c03fb5aceb2	Bacteria;Firmicutes;Clostridia;Clostridiales;Ruminococcaceae;Ruminiclostridium 5	0.917423	Bacteria	Firmicutes	Clostridia	Clostridiales	Ruminococcaceae	Ruminiclostridium 5	NA	0.317932	0.000133099	no	Confirmed Non-core
3f8c56658fb97f15c2e2fdc12f7abcda395840a1	Bacteria;Firmicutes;Clostridia;Clostridiales;Ruminococcaceae;Ruminococcus 1	0.99662	Bacteria	Firmicutes	Clostridia	Clostridiales	Ruminococcaceae	Ruminococcus 1	NA	0.316832	0.00235876	no	Confirmed Non-core
018daf01593c9a41a377ee9870827671881a076b	Bacteria;Firmicutes;Clostridia;Clostridiales;Ruminococcaceae;Ruminococcaceae UCG-014	1	Bacteria	Firmicutes	Clostridia	Clostridiales	Ruminococcaceae	Ruminococcaceae UCG-014	NA	0.316832	0.000203371	no	Confirmed Non-core
a92062d55c92492cd0d742cc1b60a34f524ecaab	NA	NA	NA	NA	NA	NA	NA	NA	NA	0.316832	0.000217072	no	Confirmed Non-core
8c580ff659f086bfb5f86a6bbdaf81012895749c	NA	NA	NA	NA	NA	NA	NA	NA	NA	0.316832	0.000165997	no	Confirmed Non-core
9bf7d9e986c41f2d2577d458879e5b70b963942b	Bacteria;Firmicutes;Clostridia;Clostridiales;Ruminococcaceae;[Eubacterium] coprostanoligenes group	0.992619	Bacteria	Firmicutes	Clostridia	Clostridiales	Ruminococcaceae	[Eubacterium] coprostanoligenes group	NA	0.315732	0.000766373	no	Confirmed Non-core
514f4e6dc07e52a4c53effa4e64946c9c722301d	NA	NA	NA	NA	NA	NA	NA	NA	NA	0.315732	0.00023459	no	Confirmed Non-core
a793621043300555750f3695cd7e93639e51a91d	NA	NA	NA	NA	NA	NA	NA	NA	NA	0.315732	0.000128937	no	Confirmed Non-core
1ace5ae2c04b983dd4ec675783e357fd7c08a442	Bacteria;Firmicutes;Clostridia;Clostridiales;Ruminococcaceae;Oscillospira;uncultured bacterium	0.779485	Bacteria	Firmicutes	Clostridia	Clostridiales	Ruminococcaceae	Oscillospira	uncultured bacterium	0.314631	0.00014987	no	Confirmed Non-core
e6abb7845ae62daec3182b3f43c3af387d8186c8	NA	NA	NA	NA	NA	NA	NA	NA	NA	0.314631	0.00100941	no	Confirmed Non-core
4076c883a06244fd245e08a8e74c1431b122eb12	NA	NA	NA	NA	NA	NA	NA	NA	NA	0.313531	0.000156775	no	Confirmed Non-core
87e9dfc2b6eb80e78088cac5908b5e7da491cf10	Bacteria;Firmicutes;Clostridia;Clostridiales;Lachnospiraceae	0.999797	Bacteria	Firmicutes	Clostridia	Clostridiales	Lachnospiraceae	NA	NA	0.312431	0.00155255	no	Confirmed Non-core
81739cfbafe11a7da047067de9d195667cf05e24	NA	NA	NA	NA	NA	NA	NA	NA	NA	0.312431	0.000416874	no	Confirmed Non-core
7d305b6d560f9e03c28ce66c6d777b9ddc3d6f9f	NA	NA	NA	NA	NA	NA	NA	NA	NA	0.312431	0.000338171	no	Confirmed Non-core
2a5b6c6b64bbf6461e7d1103566e85e577dfbadb	NA	NA	NA	NA	NA	NA	NA	NA	NA	0.311331	0.000256551	no	Confirmed Non-core
fb7965743ecdd193933d4a98d9022687e7124cb7	NA	NA	NA	NA	NA	NA	NA	NA	NA	0.309131	0.000209912	no	Confirmed Non-core
8c599e069f2f88c17c2e1914fe95d2732620b7b3	NA	NA	NA	NA	NA	NA	NA	NA	NA	0.309131	0.00015413	no	Confirmed Non-core
25396f57225c0b5a9a8f5cf32bb1bf16601a26a0	NA	NA	NA	NA	NA	NA	NA	NA	NA	0.309131	0.000144431	no	Confirmed Non-core
278a3978baef63a9b65d47d284b61ceebed2aed1	NA	NA	NA	NA	NA	NA	NA	NA	NA	0.309131	0.000124021	no	Confirmed Non-core
2b2711606bb0fe3349d18308a2edc9c55e07fa0b	Bacteria;Firmicutes;Clostridia;Clostridiales;Ruminococcaceae;Faecalibacterium;uncultured bacterium	0.849696	Bacteria	Firmicutes	Clostridia	Clostridiales	Ruminococcaceae	Faecalibacterium	uncultured bacterium	0.308031	0.000240192	no	Confirmed Non-core
99687eaf15a10dcccd434af144b79606d947a03d	NA	NA	NA	NA	NA	NA	NA	NA	NA	0.308031	0.000341424	no	Confirmed Non-core
7ba7c68a7da01539d6b9bbb2a127d2b95e8aacca	NA	NA	NA	NA	NA	NA	NA	NA	NA	0.308031	0.000167138	no	Confirmed Non-core
feee0424e4efa4e63ad877df2cf4233a6832a993	Bacteria;Firmicutes;Clostridia;Clostridiales;Lachnospiraceae	0.999828	Bacteria	Firmicutes	Clostridia	Clostridiales	Lachnospiraceae	NA	NA	0.306931	0.000526452	no	Confirmed Non-core
f31fd8b06ab6399197cb7895cd0ff78c5cab672a	Bacteria;Firmicutes;Clostridia;Clostridiales;Lachnospiraceae	0.999833	Bacteria	Firmicutes	Clostridia	Clostridiales	Lachnospiraceae	NA	NA	0.306931	0.000126407	no	Confirmed Non-core
6d2a131e6aecc463dad216c832a1ab03b0efe851	NA	NA	NA	NA	NA	NA	NA	NA	NA	0.306931	0.00118319	no	Confirmed Non-core
adbff89e3e7bbab414b6c1e14f38ebe00f4a8492	Bacteria;Firmicutes;Clostridia;Clostridiales;Lachnospiraceae	0.999978	Bacteria	Firmicutes	Clostridia	Clostridiales	Lachnospiraceae	NA	NA	0.305831	0.00138858	no	Confirmed Non-core
5909fa887a6f94bb2222d5bf376bb868855205cf	NA	NA	NA	NA	NA	NA	NA	NA	NA	0.305831	0.000331911	no	Confirmed Non-core
1f17f6a0d283227008c40b3667688b4d1cd42e18	NA	NA	NA	NA	NA	NA	NA	NA	NA	0.305831	0.000242936	no	Confirmed Non-core
a04c4f7290920d4a1f665f9395c4ea17e0903a86	Bacteria;Firmicutes;Clostridia;Clostridiales;Lachnospiraceae	0.999828	Bacteria	Firmicutes	Clostridia	Clostridiales	Lachnospiraceae	NA	NA	0.30473	0.000348385	no	Confirmed Non-core
8007d29b1440af38cba22d59cb8dcdddedf5a6e1	Bacteria;Firmicutes;Clostridia;Clostridiales;Lachnospiraceae	0.999957	Bacteria	Firmicutes	Clostridia	Clostridiales	Lachnospiraceae	NA	NA	0.30473	0.000143066	no	Confirmed Non-core
043df6821b706243fcf107bf7d24fbd41631c58a	Bacteria;Firmicutes;Clostridia;Clostridiales;Lachnospiraceae;Lachnospiraceae UCG-001;metagenome	0.778389	Bacteria	Firmicutes	Clostridia	Clostridiales	Lachnospiraceae	Lachnospiraceae UCG-001	metagenome	0.30363	0.000387429	no	Confirmed Non-core
d324dc1a48de39beddfcf2cea5c71738619e93bb	Bacteria;Firmicutes;Clostridia;Clostridiales;Ruminococcaceae;Ruminococcaceae UCG-014;unidentified	0.882876	Bacteria	Firmicutes	Clostridia	Clostridiales	Ruminococcaceae	Ruminococcaceae UCG-014	unidentified	0.30363	0.000292227	no	Confirmed Non-core
6a5fe3036d71dc8e1549102669ff5a3bf809b994	NA	NA	NA	NA	NA	NA	NA	NA	NA	0.30363	0.0002757	no	Confirmed Non-core
177da8f2305ac6b5230bd86c939d6fd60ff31ef4	NA	NA	NA	NA	NA	NA	NA	NA	NA	0.30363	0.000168677	no	Confirmed Non-core
2378866e59ae29a97cb6c40feb9ce31831f0ac39	NA	NA	NA	NA	NA	NA	NA	NA	NA	0.30363	0.000141408	no	Confirmed Non-core
7245ffdf7d41a4ec2ad1c2e6dd0dcaf4159dfc80	Bacteria;Firmicutes;Negativicutes;Selenomonadales;Acidaminococcaceae;Phascolarctobacterium;uncultured bacterium	0.8847	Bacteria	Firmicutes	Negativicutes	Selenomonadales	Acidaminococcaceae	Phascolarctobacterium	uncultured bacterium	0.30253	0.000145494	no	Confirmed Non-core
a4203b910490327c084d7562834ce7a3dfbe4c0d	NA	NA	NA	NA	NA	NA	NA	NA	NA	0.30253	0.000378795	no	Confirmed Non-core
7d358caab614588e5508e6b60a39608d14a6b68f	Bacteria;Firmicutes;Clostridia;Clostridiales;Lachnospiraceae;[Eubacterium] ventriosum group	0.936009	Bacteria	Firmicutes	Clostridia	Clostridiales	Lachnospiraceae	[Eubacterium] ventriosum group	NA	0.30143	0.00129407	no	Confirmed Non-core
6db013fda04bb4ca2d8ee19adba189b71d25c46f	Bacteria;Firmicutes;Clostridia;Clostridiales;Lachnospiraceae	0.999776	Bacteria	Firmicutes	Clostridia	Clostridiales	Lachnospiraceae	NA	NA	0.30143	0.000932305	no	Confirmed Non-core
e8e4d8e19263bc5f8be0896f8206611ffa30dae4	Bacteria;Firmicutes;Clostridia;Clostridiales;Ruminococcaceae;Oscillospira;uncultured bacterium	0.778997	Bacteria	Firmicutes	Clostridia	Clostridiales	Ruminococcaceae	Oscillospira	uncultured bacterium	0.30143	0.000111767	no	Confirmed Non-core
46b83e77c6c65b55016e8f92445df79d2f2d86c8	NA	NA	NA	NA	NA	NA	NA	NA	NA	0.30143	0.000209944	no	Confirmed Non-core
860970fb942f2a41a9e546690715b8e3346a7100	Bacteria;Firmicutes;Clostridia;Clostridiales;Lachnospiraceae;[Eubacterium] hallii group	0.984217	Bacteria	Firmicutes	Clostridia	Clostridiales	Lachnospiraceae	[Eubacterium] hallii group	NA	0.29923	0.000364605	no	Confirmed Non-core
919cd728214c808b7fc0fb52829a2876d20d3b1d	Bacteria;Firmicutes;Clostridia;Clostridiales;Lachnospiraceae	0.999924	Bacteria	Firmicutes	Clostridia	Clostridiales	Lachnospiraceae	NA	NA	0.29923	0.000100071	no	Confirmed Non-core
b37cc99934127570948e209fe1717f1de90fccc5	Bacteria;Firmicutes;Clostridia;Clostridiales;Lachnospiraceae	0.999916	Bacteria	Firmicutes	Clostridia	Clostridiales	Lachnospiraceae	NA	NA	0.29813	0.000527557	no	Confirmed Non-core
c6036b6a24e246c100b04167e13c2763227cf984	Bacteria;Firmicutes;Clostridia;Clostridiales;Ruminococcaceae;Ruminococcaceae UCG-010	0.987374	Bacteria	Firmicutes	Clostridia	Clostridiales	Ruminococcaceae	Ruminococcaceae UCG-010	NA	0.29813	0.000179644	no	Confirmed Non-core
107e6d9c1bdf4b7bda9ec0b9c1b503073c657ed0	NA	NA	NA	NA	NA	NA	NA	NA	NA	0.29813	0.000164606	no	Confirmed Non-core
2f5ee6f8a608e133c67203ecb55470bf8a208771	NA	NA	NA	NA	NA	NA	NA	NA	NA	0.29813	0.000136464	no	Confirmed Non-core
04973c973d3f297b78b46b834bb53f7a0ffd0a0b	NA	NA	NA	NA	NA	NA	NA	NA	NA	0.29813	0.000116599	no	Confirmed Non-core
cdd89b9f54372c3c91b65195e2af8d1db4f64e10	Bacteria;Firmicutes;Clostridia;Clostridiales;Lachnospiraceae	0.99996	Bacteria	Firmicutes	Clostridia	Clostridiales	Lachnospiraceae	NA	NA	0.29703	0.00300521	no	Confirmed Non-core
3faa0717c4157d43400a5032bae158e8621798d2	Bacteria;Proteobacteria;Alphaproteobacteria;Rhodospirillales;uncultured	0.992932	Bacteria	Proteobacteria	Alphaproteobacteria	Rhodospirillales	uncultured	NA	NA	0.29703	0.00105089	no	Confirmed Non-core
c65db9ca5c3ccd60919a2f036e6b036c10cb24c5	Bacteria;Bacteroidetes;Bacteroidia;Bacteroidales;Muribaculaceae;uncultured bacterium;uncultured bacterium	0.980338	Bacteria	Bacteroidetes	Bacteroidia	Bacteroidales	Muribaculaceae	uncultured bacterium	uncultured bacterium	0.29703	0.000182959	no	Confirmed Non-core
9599acc99bf12af0098d68a9fbced0191225dad3	Bacteria;Firmicutes;Bacilli;Lactobacillales;Lactobacillaceae;Lactobacillus;Lactobacillus murinus	0.996815	Bacteria	Firmicutes	Bacilli	Lactobacillales	Lactobacillaceae	Lactobacillus	Lactobacillus murinus	0.29593	0.000826918	no	Confirmed Non-core
bfe8302a5a2bdf82ac0ca096cf592722c266e5ee	Bacteria;Firmicutes;Clostridia;Clostridiales;Lachnospiraceae	0.999971	Bacteria	Firmicutes	Clostridia	Clostridiales	Lachnospiraceae	NA	NA	0.29593	0.000388691	no	Confirmed Non-core
aa0ac67868824885eb67fe9b15fc54bae822fb75	Bacteria;Firmicutes;Clostridia;Clostridiales;Lachnospiraceae	0.999974	Bacteria	Firmicutes	Clostridia	Clostridiales	Lachnospiraceae	NA	NA	0.29593	0.000160506	no	Confirmed Non-core
876743d14a82a7cdd166c3197b27ac2fa2d477a9	NA	NA	NA	NA	NA	NA	NA	NA	NA	0.29593	0.000575274	no	Confirmed Non-core
191bb655c39e674aae147718735a6aa8d64cc0c4	NA	NA	NA	NA	NA	NA	NA	NA	NA	0.29593	0.000178931	no	Confirmed Non-core
10ac92ebacd571d70e0d62d5e8f0d3b6bb5568ca	NA	NA	NA	NA	NA	NA	NA	NA	NA	0.29593	0.000127856	no	Confirmed Non-core
26eaffeed817edddbe2117adf232d904db1b1ac8	Bacteria;Firmicutes;Clostridia;Clostridiales;Lachnospiraceae	0.99964	Bacteria	Firmicutes	Clostridia	Clostridiales	Lachnospiraceae	NA	NA	0.294829	0.000447213	no	Confirmed Non-core
a9c42452b1a8271542e209d8df780a38ae0a378e	Bacteria;Firmicutes;Clostridia;Clostridiales;Lachnospiraceae	0.999906	Bacteria	Firmicutes	Clostridia	Clostridiales	Lachnospiraceae	NA	NA	0.294829	0.000112002	no	Confirmed Non-core
d8013a324708a5be78d4db5d822c16ac20790dff	NA	NA	NA	NA	NA	NA	NA	NA	NA	0.294829	0.000150054	no	Confirmed Non-core
36a37a30105156696329e13fcd49e996e5c0b5cf	Bacteria;Firmicutes;Clostridia;Clostridiales;Lachnospiraceae;Lachnospiraceae NK4A136 group	0.801252	Bacteria	Firmicutes	Clostridia	Clostridiales	Lachnospiraceae	Lachnospiraceae NK4A136 group	NA	0.293729	0.000713012	no	Confirmed Non-core
e2a1566dce593b0c8fce6557dcdbf89d4be2bf3c	Bacteria;Firmicutes;Clostridia;Clostridiales;Lachnospiraceae	0.999927	Bacteria	Firmicutes	Clostridia	Clostridiales	Lachnospiraceae	NA	NA	0.293729	0.000451468	no	Confirmed Non-core
0ba545fc65a86708493dcc9fc84c5b4d34559838	Bacteria;Firmicutes;Clostridia;Clostridiales;Ruminococcaceae;Ruminococcaceae UCG-014;uncultured Escherichia sp.	0.956638	Bacteria	Firmicutes	Clostridia	Clostridiales	Ruminococcaceae	Ruminococcaceae UCG-014	uncultured Escherichia sp.	0.293729	0.00019941	no	Confirmed Non-core
0b60e6a34230276eb8b4ca2dc787683ea2f580f4	NA	NA	NA	NA	NA	NA	NA	NA	NA	0.293729	0.000779009	no	Confirmed Non-core
8198f93718891743f4cb4e2fac363e2c42ae3c58	NA	NA	NA	NA	NA	NA	NA	NA	NA	0.293729	0.000183112	no	Confirmed Non-core
99dcc40146f0581af2f17ec21790a0a23979b299	Bacteria;Firmicutes;Clostridia;Clostridiales;Lachnospiraceae	0.999861	Bacteria	Firmicutes	Clostridia	Clostridiales	Lachnospiraceae	NA	NA	0.292629	0.000103973	no	Confirmed Non-core
735f09e0a1ff35a86432c2a760ef8f93f6778db2	NA	NA	NA	NA	NA	NA	NA	NA	NA	0.292629	0.000409914	no	Confirmed Non-core
b7f9bc91118c3063057de0a29332fef4be16bd3a	NA	NA	NA	NA	NA	NA	NA	NA	NA	0.292629	0.000201002	no	Confirmed Non-core
2e2a4f07090d840adaaa95b0073b22794e3e2f75	Bacteria;Cyanobacteria;Melainabacteria;Gastranaerophilales	1	Bacteria	Cyanobacteria	Melainabacteria	Gastranaerophilales	NA	NA	NA	0.291529	0.000371115	no	Confirmed Non-core
9a19cc89adb5bece7899a15eb51617f047a70772	NA	NA	NA	NA	NA	NA	NA	NA	NA	0.291529	0.00030329	no	Confirmed Non-core
47d20b63064a5ccffe128ea2038eb6bf6c188acf	NA	NA	NA	NA	NA	NA	NA	NA	NA	0.291529	0.000282579	no	Confirmed Non-core
40639a4e6ac182ed6f62bd5c5869322a11a8118a	NA	NA	NA	NA	NA	NA	NA	NA	NA	0.290429	0.000143	no	Confirmed Non-core
adf7554132cb188d8d036eac84dc370faa4850bc	Bacteria;Firmicutes;Clostridia;Clostridiales;Family XIII;[Eubacterium] nodatum group	0.718779	Bacteria	Firmicutes	Clostridia	Clostridiales	Family XIII	[Eubacterium] nodatum group	NA	0.289329	0.000148382	no	Confirmed Non-core
92f3263928e7dac92bde7222f12d65384c4284db	NA	NA	NA	NA	NA	NA	NA	NA	NA	0.289329	0.000418142	no	Confirmed Non-core
df68911694d05c46787658669d0504d36abf97b8	NA	NA	NA	NA	NA	NA	NA	NA	NA	0.289329	0.000344612	no	Confirmed Non-core
0bfed48b84e376f5ce41cc249b4c0ba0132940d2	NA	NA	NA	NA	NA	NA	NA	NA	NA	0.289329	0.000171502	no	Confirmed Non-core
7af752264cc0963f31b93425c54fe06dbeb42e8d	NA	NA	NA	NA	NA	NA	NA	NA	NA	0.289329	0.000192761	no	Confirmed Non-core
2a96c98a23831c03c97873be6eff00917639d4e7	Bacteria;Firmicutes;Clostridia;Clostridiales;Ruminococcaceae;Ruminococcaceae UCG-005	0.987055	Bacteria	Firmicutes	Clostridia	Clostridiales	Ruminococcaceae	Ruminococcaceae UCG-005	NA	0.288229	0.000560726	no	Confirmed Non-core
fb12d80c7c7750dbe5e583b5fad3f3ce590b9335	Bacteria;Firmicutes;Clostridia;Clostridiales;Ruminococcaceae;uncultured	0.788751	Bacteria	Firmicutes	Clostridia	Clostridiales	Ruminococcaceae	uncultured	NA	0.288229	0.000339435	no	Confirmed Non-core
97adb816d31c0b828de7743233846189d05542e0	Bacteria;Cyanobacteria;Melainabacteria;Gastranaerophilales;uncultured bacterium;uncultured bacterium;uncultured bacterium	0.796936	Bacteria	Cyanobacteria	Melainabacteria	Gastranaerophilales	uncultured bacterium	uncultured bacterium	uncultured bacterium	0.288229	0.000344464	no	Confirmed Non-core
47e70da3798c4c78e70d69470586c86abc6108f3	NA	NA	NA	NA	NA	NA	NA	NA	NA	0.288229	0.000378912	no	Confirmed Non-core
a3b851960b7819337c0154f0520088dd3da3e8fd	NA	NA	NA	NA	NA	NA	NA	NA	NA	0.288229	9.44619e-05	no	Confirmed Non-core
964ac7e9f652212f58825aae83e562f950826af3	Bacteria;Firmicutes;Clostridia;Clostridiales;Lachnospiraceae;Marvinbryantia	0.823441	Bacteria	Firmicutes	Clostridia	Clostridiales	Lachnospiraceae	Marvinbryantia	NA	0.287129	0.000177083	no	Confirmed Non-core
2e120fbf91f6ca32ff60f43427a5a7524f94fa8b	Bacteria;Firmicutes;Clostridia;Clostridiales;Ruminococcaceae;Ruminiclostridium 5	0.995629	Bacteria	Firmicutes	Clostridia	Clostridiales	Ruminococcaceae	Ruminiclostridium 5	NA	0.287129	0.000121339	no	Confirmed Non-core
1c2079e9274d0d665651e73adabdbeaf85699daa	NA	NA	NA	NA	NA	NA	NA	NA	NA	0.287129	0.000102854	no	Confirmed Non-core
2481c06c21087242e1770fa8bb16d691ed01b616	Bacteria;Firmicutes;Clostridia;Clostridiales;Lachnospiraceae;[Eubacterium] ventriosum group;uncultured bacterium	0.906809	Bacteria	Firmicutes	Clostridia	Clostridiales	Lachnospiraceae	[Eubacterium] ventriosum group	uncultured bacterium	0.286029	0.0010039	no	Confirmed Non-core
9205f23a13bac207b4f530ccf8932f313f58ab87	NA	NA	NA	NA	NA	NA	NA	NA	NA	0.286029	0.000288552	no	Confirmed Non-core
4ee7d17b5cd4217bb4f5bfad344097f4d76b7d06	NA	NA	NA	NA	NA	NA	NA	NA	NA	0.286029	0.000175689	no	Confirmed Non-core
ce3bed8749dff4712360eab55779ed5c20f4f94e	Bacteria;Firmicutes;Clostridia;Clostridiales;Lachnospiraceae;[Eubacterium] ventriosum group;uncultured bacterium	0.770217	Bacteria	Firmicutes	Clostridia	Clostridiales	Lachnospiraceae	[Eubacterium] ventriosum group	uncultured bacterium	0.284928	0.000268204	no	Confirmed Non-core
5975ea4b78be16f220b6b714bca64ae613914074	Bacteria;Firmicutes;Clostridia;Clostridiales;Lachnospiraceae;Blautia	0.941562	Bacteria	Firmicutes	Clostridia	Clostridiales	Lachnospiraceae	Blautia	NA	0.284928	0.000241159	no	Confirmed Non-core
7210c53c8113063df338d52ec74fb68f190e673f	Bacteria;Firmicutes;Clostridia;Clostridiales;Lachnospiraceae	0.999569	Bacteria	Firmicutes	Clostridia	Clostridiales	Lachnospiraceae	NA	NA	0.284928	0.000104075	no	Confirmed Non-core
99f488c70d6fe822bc84e1624014d38475bc1fdd	NA	NA	NA	NA	NA	NA	NA	NA	NA	0.284928	0.000752415	no	Confirmed Non-core
cc3f29a8ebfd46245f8c00c6db1778802a0c9981	NA	NA	NA	NA	NA	NA	NA	NA	NA	0.284928	0.000305059	no	Confirmed Non-core
3e898275c2d7399a75a10694985098751190f440	NA	NA	NA	NA	NA	NA	NA	NA	NA	0.284928	0.000125381	no	Confirmed Non-core
86934655fadf2440b5fa16652d06aec42a73e952	Bacteria;Firmicutes;Clostridia;Clostridiales;Ruminococcaceae;Ruminococcaceae UCG-005;uncultured bacterium	0.793447	Bacteria	Firmicutes	Clostridia	Clostridiales	Ruminococcaceae	Ruminococcaceae UCG-005	uncultured bacterium	0.283828	0.00103156	no	Confirmed Non-core
6da28f476907120f8507144d99c4651fa868d9f5	Bacteria;Bacteroidetes;Bacteroidia;Bacteroidales;Prevotellaceae	0.996144	Bacteria	Bacteroidetes	Bacteroidia	Bacteroidales	Prevotellaceae	NA	NA	0.283828	0.000358073	no	Confirmed Non-core
b3af38a8cdf2f9de6e3e204178795bfcaff99056	Bacteria;Firmicutes;Clostridia;Clostridiales;Ruminococcaceae;Ruminococcaceae UCG-005	0.89753	Bacteria	Firmicutes	Clostridia	Clostridiales	Ruminococcaceae	Ruminococcaceae UCG-005	NA	0.283828	0.000402217	no	Confirmed Non-core
e23b86f5cfe00809074b3c5d17790c57377d54ed	Bacteria;Cyanobacteria;Melainabacteria;Gastranaerophilales;uncultured bacterium;uncultured bacterium;uncultured bacterium	0.739833	Bacteria	Cyanobacteria	Melainabacteria	Gastranaerophilales	uncultured bacterium	uncultured bacterium	uncultured bacterium	0.282728	0.000485362	no	Confirmed Non-core
82bc4436bde07665f5d3b2aa9e71ffe7fa046ee5	Bacteria;Bacteroidetes;Bacteroidia;Bacteroidales;Muribaculaceae;uncultured bacterium;uncultured bacterium	0.983573	Bacteria	Bacteroidetes	Bacteroidia	Bacteroidales	Muribaculaceae	uncultured bacterium	uncultured bacterium	0.282728	0.000206779	no	Confirmed Non-core
12428c1029a30f4eef1e49fe69bd1c965db5b5f7	Bacteria;Bacteroidetes;Bacteroidia;Bacteroidales;Muribaculaceae;uncultured bacterium;uncultured bacterium	0.962823	Bacteria	Bacteroidetes	Bacteroidia	Bacteroidales	Muribaculaceae	uncultured bacterium	uncultured bacterium	0.282728	0.000166364	no	Confirmed Non-core
371b462c3d73a39593ded01765cad669640623cf	NA	NA	NA	NA	NA	NA	NA	NA	NA	0.282728	0.000243928	no	Confirmed Non-core
60540415383555af331f96fe985d1c73c1be4e26	NA	NA	NA	NA	NA	NA	NA	NA	NA	0.282728	0.00020849	no	Confirmed Non-core
4b13a95fc758c34dd2e2860df4cc729788fdb8b3	NA	NA	NA	NA	NA	NA	NA	NA	NA	0.282728	0.000135723	no	Confirmed Non-core
d650d353b566036e404da526075029ca77799f8a	NA	NA	NA	NA	NA	NA	NA	NA	NA	0.282728	9.45336e-05	no	Confirmed Non-core
5f1f9d8a644d7b0b717ad36f868100244e5cbce2	Bacteria;Firmicutes;Clostridia;Clostridiales;Lachnospiraceae;Fusicatenibacter	0.998438	Bacteria	Firmicutes	Clostridia	Clostridiales	Lachnospiraceae	Fusicatenibacter	NA	0.281628	0.000237664	no	Confirmed Non-core
64a7a3e143ca5babb2dae1cccbbef58b4288bffc	NA	NA	NA	NA	NA	NA	NA	NA	NA	0.281628	0.00167621	no	Confirmed Non-core
b7e65b1a41e44cf06272ad25bffc8f4bf49471a6	NA	NA	NA	NA	NA	NA	NA	NA	NA	0.281628	0.000186503	no	Confirmed Non-core
991199a656d44e36dfb380f5f22a61fc655c3f8e	NA	NA	NA	NA	NA	NA	NA	NA	NA	0.279428	0.000798464	no	Confirmed Non-core
b184e775326680613f44a328637dbdd5c9347e07	NA	NA	NA	NA	NA	NA	NA	NA	NA	0.279428	0.000353192	no	Confirmed Non-core
7c68c3b8313092ca3b6cdbe59b262ccd722ec8aa	NA	NA	NA	NA	NA	NA	NA	NA	NA	0.279428	0.000148966	no	Confirmed Non-core
7f9650474fd53fbcc11013fc9fb2fe8faa92da4f	NA	NA	NA	NA	NA	NA	NA	NA	NA	0.279428	0.000137241	no	Confirmed Non-core
c851494558df42f5a3a602e22ae7315e84b4a50f	NA	NA	NA	NA	NA	NA	NA	NA	NA	0.279428	0.000129751	no	Confirmed Non-core
20bec7158abca5cad418c62756335adac3dc9b15	Bacteria;Bacteroidetes;Bacteroidia;Bacteroidales;Muribaculaceae;uncultured bacterium;uncultured bacterium	0.966941	Bacteria	Bacteroidetes	Bacteroidia	Bacteroidales	Muribaculaceae	uncultured bacterium	uncultured bacterium	0.278328	0.000158346	no	Confirmed Non-core
30cdedf5ff51784b35a146ccf1c82e1f1de428fc	Bacteria;Bacteroidetes;Bacteroidia;Bacteroidales;Rikenellaceae;Alistipes;uncultured bacterium	0.857303	Bacteria	Bacteroidetes	Bacteroidia	Bacteroidales	Rikenellaceae	Alistipes	uncultured bacterium	0.278328	0.00013211	no	Confirmed Non-core
9761aa0891da1911d965e526d8770dde82c26005	NA	NA	NA	NA	NA	NA	NA	NA	NA	0.278328	0.000540836	no	Confirmed Non-core
d71b8a554683d7e0e3f4a62f8308dadbe129759e	NA	NA	NA	NA	NA	NA	NA	NA	NA	0.278328	0.000132767	no	Confirmed Non-core
b02254fe129cc4f79b0d2799488b9d2a74d49742	Bacteria;Firmicutes;Clostridia;Clostridiales;Lachnospiraceae	0.999557	Bacteria	Firmicutes	Clostridia	Clostridiales	Lachnospiraceae	NA	NA	0.277228	0.000868521	no	Confirmed Non-core
439436c43c3e80d267168a94d0a81356b6b5d19d	NA	NA	NA	NA	NA	NA	NA	NA	NA	0.277228	0.000490577	no	Confirmed Non-core
9c5c726164aa5b8a660ceacdce9348fcace8f03b	NA	NA	NA	NA	NA	NA	NA	NA	NA	0.277228	0.000247851	no	Confirmed Non-core
7371280170ba2bd3a3854bd0707d2846d39e5001	NA	NA	NA	NA	NA	NA	NA	NA	NA	0.277228	0.000146068	no	Confirmed Non-core
e5c5acdbdc7b72143f5413237d7a773b8726d37c	NA	NA	NA	NA	NA	NA	NA	NA	NA	0.277228	0.0001197	no	Confirmed Non-core
b72f0d5db7403dfebf57f51d7f9a348733608686	Bacteria;Firmicutes;Clostridia;Clostridiales;Ruminococcaceae;Ruminococcaceae UCG-014	1	Bacteria	Firmicutes	Clostridia	Clostridiales	Ruminococcaceae	Ruminococcaceae UCG-014	NA	0.276128	0.000122118	no	Confirmed Non-core
8c28cd3157b0775602eb7fd43394d93447ba2bbd	NA	NA	NA	NA	NA	NA	NA	NA	NA	0.276128	0.000565797	no	Confirmed Non-core
c4fcf9ecf699510e193d37815a4d07bfb6e4029c	NA	NA	NA	NA	NA	NA	NA	NA	NA	0.276128	0.000536063	no	Confirmed Non-core
1468a2232612003924d6ec994651881b3fdaf91e	NA	NA	NA	NA	NA	NA	NA	NA	NA	0.276128	0.000293626	no	Confirmed Non-core
8ea773ef2c5043096b4fd7c3351437939efd86ec	NA	NA	NA	NA	NA	NA	NA	NA	NA	0.276128	0.000275213	no	Confirmed Non-core
6055e72eac6b071995850102eb1595d1cc46ba42	NA	NA	NA	NA	NA	NA	NA	NA	NA	0.276128	0.00018494	no	Confirmed Non-core
feb257eab67081aff7495bd190b07be211071c06	NA	NA	NA	NA	NA	NA	NA	NA	NA	0.276128	0.000178908	no	Confirmed Non-core
ea5850c9e6bc53bf8e3a332cfa635de5c76056a9	NA	NA	NA	NA	NA	NA	NA	NA	NA	0.276128	9.55892e-05	no	Confirmed Non-core
367a03e056e847a37115f6b77751da092b3ae192	NA	NA	NA	NA	NA	NA	NA	NA	NA	0.275028	0.000285013	no	Confirmed Non-core
701ebe99f9c5ca5a79a206ee8388f39dfb3d7c43	Bacteria;Elusimicrobia;Elusimicrobia;Elusimicrobiales;Elusimicrobiaceae;Elusimicrobium;uncultured bacterium	0.995745	Bacteria	Elusimicrobia	Elusimicrobia	Elusimicrobiales	Elusimicrobiaceae	Elusimicrobium	uncultured bacterium	0.273927	0.00071751	no	Confirmed Non-core
b418302464a424da68576ce9eae1b1b75288f454	Bacteria;Bacteroidetes;Bacteroidia;Bacteroidales;Muribaculaceae;uncultured bacterium;uncultured bacterium	0.989777	Bacteria	Bacteroidetes	Bacteroidia	Bacteroidales	Muribaculaceae	uncultured bacterium	uncultured bacterium	0.273927	0.000314258	no	Confirmed Non-core
f87c94f54f69e39b363cdb7e4e7c647d7cf5a800	Bacteria;Cyanobacteria;Melainabacteria;Gastranaerophilales	1	Bacteria	Cyanobacteria	Melainabacteria	Gastranaerophilales	NA	NA	NA	0.273927	0.000256187	no	Confirmed Non-core
1080244906669761cf175b2e9a76ec0fab64f1e6	Bacteria;Bacteroidetes;Bacteroidia;Bacteroidales;Muribaculaceae;uncultured bacterium;uncultured bacterium	0.944206	Bacteria	Bacteroidetes	Bacteroidia	Bacteroidales	Muribaculaceae	uncultured bacterium	uncultured bacterium	0.273927	0.000164018	no	Confirmed Non-core
6c64517abea5c0e60650ebee0bc826b195d65c8d	NA	NA	NA	NA	NA	NA	NA	NA	NA	0.273927	0.000261146	no	Confirmed Non-core
85d57330e7a51f3603c5e2f4214c71b5185c7590	NA	NA	NA	NA	NA	NA	NA	NA	NA	0.273927	0.00010948	no	Confirmed Non-core
22b138de5b5d1c4b44d02f424ebf9079b9816c95	Bacteria;Firmicutes;Clostridia;Clostridiales;Ruminococcaceae;[Eubacterium] coprostanoligenes group	0.999382	Bacteria	Firmicutes	Clostridia	Clostridiales	Ruminococcaceae	[Eubacterium] coprostanoligenes group	NA	0.272827	0.000227888	no	Confirmed Non-core
6d6712dd42f2dc91bea41396861cd784b1f3061d	Bacteria;Firmicutes;Clostridia;Clostridiales;Ruminococcaceae;Ruminococcaceae UCG-014	0.999059	Bacteria	Firmicutes	Clostridia	Clostridiales	Ruminococcaceae	Ruminococcaceae UCG-014	NA	0.272827	0.000168978	no	Confirmed Non-core
2d5f3bcb2ede50e29720d63de4df6e52620709f7	NA	NA	NA	NA	NA	NA	NA	NA	NA	0.272827	0.000216855	no	Confirmed Non-core
5622768ecbc09507e601cea49eb8d4e398cbb555	NA	NA	NA	NA	NA	NA	NA	NA	NA	0.272827	0.000109518	no	Confirmed Non-core
bc419010a257d643c28060bb2cdd67f8a98a657f	Bacteria;Firmicutes;Clostridia;Clostridiales;Lachnospiraceae	0.999964	Bacteria	Firmicutes	Clostridia	Clostridiales	Lachnospiraceae	NA	NA	0.271727	0.000305899	no	Confirmed Non-core
efffd5d6be4af4d1af79611ee2d3729cfe12e2a1	Bacteria;Firmicutes;Clostridia;Clostridiales;Ruminococcaceae;GCA-900066225	0.8233	Bacteria	Firmicutes	Clostridia	Clostridiales	Ruminococcaceae	GCA-900066225	NA	0.271727	9.15541e-05	no	Confirmed Non-core
ef502cc9b7e2e47f658de96f6a17b7d04c42e50e	NA	NA	NA	NA	NA	NA	NA	NA	NA	0.271727	0.000222535	no	Confirmed Non-core
28a182fefdc3d72602c73e7145c1a9a15328903d	NA	NA	NA	NA	NA	NA	NA	NA	NA	0.271727	0.000135106	no	Confirmed Non-core
2bc33c39383cf188e10cb28397ba5fc9b167685e	NA	NA	NA	NA	NA	NA	NA	NA	NA	0.271727	0.000121486	no	Confirmed Non-core
6e38d107551e2626f8f4c4e6a7039fb03552e77c	NA	NA	NA	NA	NA	NA	NA	NA	NA	0.271727	0.000100267	no	Confirmed Non-core
ca8cb0b2a702f7725b3300b8c04a4efe9add068c	Bacteria;Firmicutes;Clostridia;Clostridiales;Ruminococcaceae;Ruminiclostridium 9	0.819965	Bacteria	Firmicutes	Clostridia	Clostridiales	Ruminococcaceae	Ruminiclostridium 9	NA	0.270627	0.000166277	no	Confirmed Non-core
045a13393270eacce579625422d0214bc91ebf59	NA	NA	NA	NA	NA	NA	NA	NA	NA	0.270627	0.000333232	no	Confirmed Non-core
74c72b2d9f50caebd0a4d30a62cdc266b6539bd3	NA	NA	NA	NA	NA	NA	NA	NA	NA	0.270627	0.000359201	no	Confirmed Non-core
5373e3be6f17609a2cab3dbd10e3dc7c6c98113c	NA	NA	NA	NA	NA	NA	NA	NA	NA	0.270627	0.000151177	no	Confirmed Non-core
a171b8ef090775032e2f2240055d18c9426338ef	NA	NA	NA	NA	NA	NA	NA	NA	NA	0.270627	0.000101082	no	Confirmed Non-core
031ef9ef91cb6ada7a9089e5f30e922b0699ce86	NA	NA	NA	NA	NA	NA	NA	NA	NA	0.269527	0.000152005	no	Confirmed Non-core
4b69f79a2535f5b9cf18ce8b6c006eba167c047a	NA	NA	NA	NA	NA	NA	NA	NA	NA	0.269527	0.000147317	no	Confirmed Non-core
991aa9a3e4842e7888a55044697b84bc2d8f6a98	NA	NA	NA	NA	NA	NA	NA	NA	NA	0.269527	0.000118948	no	Confirmed Non-core
8a72529ee720957baeb1b5a758a85a37bdf9534a	NA	NA	NA	NA	NA	NA	NA	NA	NA	0.268427	0.000168367	no	Confirmed Non-core
2f006836291f00089e563df68b3fcb8c012345db	NA	NA	NA	NA	NA	NA	NA	NA	NA	0.268427	0.000141561	no	Confirmed Non-core
4de24d685713ce964279dd02b94d347c41445836	Bacteria;Firmicutes;Clostridia;Clostridiales;Ruminococcaceae;Ruminococcaceae UCG-005;uncultured bacterium	0.893495	Bacteria	Firmicutes	Clostridia	Clostridiales	Ruminococcaceae	Ruminococcaceae UCG-005	uncultured bacterium	0.267327	0.000622096	no	Confirmed Non-core
20731e2176a52772d90228b2e075487d99cc5a12	Bacteria;Firmicutes;Clostridia;Clostridiales;Lachnospiraceae;Roseburia	0.846154	Bacteria	Firmicutes	Clostridia	Clostridiales	Lachnospiraceae	Roseburia	NA	0.267327	0.000379569	no	Confirmed Non-core
37c6bcbf9b4fe5a64cd0b9d4fd9f34929032538f	Bacteria;Cyanobacteria;Melainabacteria;Gastranaerophilales	1	Bacteria	Cyanobacteria	Melainabacteria	Gastranaerophilales	NA	NA	NA	0.267327	0.000347144	no	Confirmed Non-core
f53d9c3a8ed52918e711a305eea3be0eb54ce21a	Bacteria;Firmicutes;Clostridia;Clostridiales;Ruminococcaceae;Faecalibacterium;uncultured bacterium	0.762826	Bacteria	Firmicutes	Clostridia	Clostridiales	Ruminococcaceae	Faecalibacterium	uncultured bacterium	0.267327	0.000123992	no	Confirmed Non-core
bd1fb6bfe2ea943c507437356d69ff6a3e85d7c0	NA	NA	NA	NA	NA	NA	NA	NA	NA	0.267327	0.00125934	no	Confirmed Non-core
4b7c24b8489b5f2869de4d59a26cd5466bab8a32	NA	NA	NA	NA	NA	NA	NA	NA	NA	0.267327	0.000363627	no	Confirmed Non-core
c3169d1d24d55ba533a2de444698ccd277d5d1bd	NA	NA	NA	NA	NA	NA	NA	NA	NA	0.266227	0.000352064	no	Confirmed Non-core
6598570ff253278a02053b329a4a0a80ec0cc6fc	NA	NA	NA	NA	NA	NA	NA	NA	NA	0.265127	0.000173467	no	Confirmed Non-core
21c3dfa8402e89293afc06463be719d8b1612965	Bacteria;Firmicutes;Clostridia;Clostridiales;Lachnospiraceae	0.999916	Bacteria	Firmicutes	Clostridia	Clostridiales	Lachnospiraceae	NA	NA	0.264026	0.00151619	no	Confirmed Non-core
586bd06305a82a62261a607cb222d87649a6fc64	Bacteria;Bacteroidetes;Bacteroidia;Bacteroidales;Bacteroidaceae;Bacteroides	0.968931	Bacteria	Bacteroidetes	Bacteroidia	Bacteroidales	Bacteroidaceae	Bacteroides	NA	0.264026	0.000673029	no	Confirmed Non-core
6bfe1e7c101b145d39a9447b30b22a7fe1f5978a	NA	NA	NA	NA	NA	NA	NA	NA	NA	0.264026	0.000263498	no	Confirmed Non-core
fe9db7b8d9bdaf6f0dd8b4684aec9a354e10ac56	NA	NA	NA	NA	NA	NA	NA	NA	NA	0.264026	0.000108975	no	Confirmed Non-core
0f46e2945df33ff618bc1a750d390e1e35785b85	NA	NA	NA	NA	NA	NA	NA	NA	NA	0.264026	8.18911e-05	no	Confirmed Non-core
5af95c33597fd691e27adb45623d70b38f0ab9c5	Bacteria;Firmicutes;Erysipelotrichia;Erysipelotrichales;Erysipelotrichaceae	0.999999	Bacteria	Firmicutes	Erysipelotrichia	Erysipelotrichales	Erysipelotrichaceae	NA	NA	0.262926	0.000218179	no	Confirmed Non-core
10d45845dadf36fd60ffaced7697bbdbec18fc02	NA	NA	NA	NA	NA	NA	NA	NA	NA	0.262926	0.00021372	no	Confirmed Non-core
b6582830a9482f321a9826a8b0969aa2023182af	NA	NA	NA	NA	NA	NA	NA	NA	NA	0.262926	0.000223565	no	Confirmed Non-core
82b9f5c26eb9fd62be6b8da7a54b93fbed8b0931	Bacteria;Proteobacteria;Alphaproteobacteria;Rhodospirillales;uncultured;gut metagenome;gut metagenome	0.996702	Bacteria	Proteobacteria	Alphaproteobacteria	Rhodospirillales	uncultured	gut metagenome	gut metagenome	0.261826	0.000479198	no	Confirmed Non-core
03c22e7cbcbe58cd43757b93084c18c882abb949	Bacteria;Firmicutes;Clostridia;Clostridiales;Lachnospiraceae	0.999918	Bacteria	Firmicutes	Clostridia	Clostridiales	Lachnospiraceae	NA	NA	0.261826	0.000474702	no	Confirmed Non-core
5c83af9c5d6943776c97e55b8f50d5970de777a3	NA	NA	NA	NA	NA	NA	NA	NA	NA	0.261826	0.000193024	no	Confirmed Non-core
f3821ba7cac99f43d77e5f1b319ce81336e4a229	Bacteria;Firmicutes;Clostridia;Clostridiales;Lachnospiraceae	0.997632	Bacteria	Firmicutes	Clostridia	Clostridiales	Lachnospiraceae	NA	NA	0.260726	0.0004578	no	Confirmed Non-core
e182acb8c5a035519b9768fc8d9874febd3c63ca	NA	NA	NA	NA	NA	NA	NA	NA	NA	0.260726	9.12368e-05	no	Confirmed Non-core
34b512ea766915f02cf93c0c6a76203706e1e809	Bacteria;Firmicutes;Clostridia;Clostridiales;Lachnospiraceae;[Eubacterium] xylanophilum group	0.994195	Bacteria	Firmicutes	Clostridia	Clostridiales	Lachnospiraceae	[Eubacterium] xylanophilum group	NA	0.259626	0.000200277	no	Confirmed Non-core
9343ddcf443b457734c916064f8c07890dc353e7	Bacteria;Firmicutes;Clostridia;Clostridiales;Ruminococcaceae;Subdoligranulum	0.999415	Bacteria	Firmicutes	Clostridia	Clostridiales	Ruminococcaceae	Subdoligranulum	NA	0.259626	0.000177866	no	Confirmed Non-core
e370345266d538c01df6ff6781da4c6af59874aa	NA	NA	NA	NA	NA	NA	NA	NA	NA	0.259626	0.000954515	no	Confirmed Non-core
38d836f2ace6009b2878390c2dd020baa26f28f0	NA	NA	NA	NA	NA	NA	NA	NA	NA	0.259626	0.000353675	no	Confirmed Non-core
82000cf14727b4f931845f78fdc5ebe843693058	NA	NA	NA	NA	NA	NA	NA	NA	NA	0.259626	0.000265501	no	Confirmed Non-core
f6dafef2da61c427fd9749d82ed865840a1e7b2b	NA	NA	NA	NA	NA	NA	NA	NA	NA	0.259626	0.000145654	no	Confirmed Non-core
9ffe9375a0d074133281d2e466f8874e4c7e7dac	NA	NA	NA	NA	NA	NA	NA	NA	NA	0.259626	9.70771e-05	no	Confirmed Non-core
d0716c77bb24ccf01f214e92e78b64bff954afae	Bacteria;Verrucomicrobia;Verrucomicrobiae;Verrucomicrobiales;Akkermansiaceae;Akkermansia;uncultured bacterium	0.999593	Bacteria	Verrucomicrobia	Verrucomicrobiae	Verrucomicrobiales	Akkermansiaceae	Akkermansia	uncultured bacterium	0.258526	0.00106174	no	Confirmed Non-core
bca7dc0d672cdf4fd3bc3cf77066c6346f5bec22	Bacteria;Firmicutes;Clostridia;Clostridiales;Ruminococcaceae	0.941739	Bacteria	Firmicutes	Clostridia	Clostridiales	Ruminococcaceae	NA	NA	0.258526	0.000667724	no	Confirmed Non-core
4a7a805c190938b80fa81b760847107f508abe40	NA	NA	NA	NA	NA	NA	NA	NA	NA	0.258526	0.000506816	no	Confirmed Non-core
c93c605330571ec2cdb47004cc2c48e34ee716cb	NA	NA	NA	NA	NA	NA	NA	NA	NA	0.258526	0.00015438	no	Confirmed Non-core
f867d77d239de01ea6adf43ee1b830e93cc014a1	NA	NA	NA	NA	NA	NA	NA	NA	NA	0.258526	0.000133638	no	Confirmed Non-core
294e62536f4762a537782e0694ae23bb7b777998	NA	NA	NA	NA	NA	NA	NA	NA	NA	0.258526	0.000136395	no	Confirmed Non-core
0d58aff1b54e121f1579e48640806c9d97e9bd63	Bacteria;Firmicutes;Clostridia;Clostridiales;Lachnospiraceae	0.99989	Bacteria	Firmicutes	Clostridia	Clostridiales	Lachnospiraceae	NA	NA	0.257426	0.000203328	no	Confirmed Non-core
525c7f29fc35c2786a4b95f45d1c4e9a19317f24	NA	NA	NA	NA	NA	NA	NA	NA	NA	0.257426	0.000306965	no	Confirmed Non-core
8e930397af912a463e4ee06b1b56e94a46c62b0b	NA	NA	NA	NA	NA	NA	NA	NA	NA	0.257426	0.000182901	no	Confirmed Non-core
86bf16643547ae796040d5cecf24b98dd70ec258	NA	NA	NA	NA	NA	NA	NA	NA	NA	0.257426	0.000181597	no	Confirmed Non-core
981d133c24f3d89083b2d1c678fba7b9f7af1090	NA	NA	NA	NA	NA	NA	NA	NA	NA	0.257426	0.000111311	no	Confirmed Non-core
ce84e8e40fa75ac8ac878327d32736971a283cf4	NA	NA	NA	NA	NA	NA	NA	NA	NA	0.257426	0.000105234	no	Confirmed Non-core
f05a466ef0b3df861268799f7eda1b7f216066af	NA	NA	NA	NA	NA	NA	NA	NA	NA	0.257426	8.27204e-05	no	Confirmed Non-core
490172d59a21f19223e880a807c8c5b524ce12d6	Bacteria;Firmicutes;Erysipelotrichia;Erysipelotrichales;Erysipelotrichaceae	0.999962	Bacteria	Firmicutes	Erysipelotrichia	Erysipelotrichales	Erysipelotrichaceae	NA	NA	0.256326	0.000337548	no	Confirmed Non-core
8c1dee20b1d3ecc87de30d38dfe9a100cc8e5b22	Bacteria;Proteobacteria;Alphaproteobacteria;Rhodospirillales;uncultured;gut metagenome;gut metagenome	0.992823	Bacteria	Proteobacteria	Alphaproteobacteria	Rhodospirillales	uncultured	gut metagenome	gut metagenome	0.256326	0.000441116	no	Confirmed Non-core
c067c07e036d0d82702778d7e2c2d3b345685018	Bacteria;Firmicutes;Clostridia;Clostridiales;Lachnospiraceae;Blautia	0.959674	Bacteria	Firmicutes	Clostridia	Clostridiales	Lachnospiraceae	Blautia	NA	0.256326	0.000276592	no	Confirmed Non-core
f33f259803662205c5da4b8d746d3ec75524b9ee	Bacteria;Cyanobacteria;Melainabacteria;Gastranaerophilales	1	Bacteria	Cyanobacteria	Melainabacteria	Gastranaerophilales	NA	NA	NA	0.256326	0.000358415	no	Confirmed Non-core
a1d8965588e38fe468447221f58536ecc9e69c96	Bacteria;Firmicutes;Clostridia;Clostridiales;Ruminococcaceae;Faecalibacterium;uncultured bacterium	0.778553	Bacteria	Firmicutes	Clostridia	Clostridiales	Ruminococcaceae	Faecalibacterium	uncultured bacterium	0.256326	0.00015659	no	Confirmed Non-core
d2037908ede7764517a87aa4bb65bde9c7af2517	NA	NA	NA	NA	NA	NA	NA	NA	NA	0.256326	0.000308766	no	Confirmed Non-core
be84c1166bfce837e4b8d0a37d200b7ce1753aa0	NA	NA	NA	NA	NA	NA	NA	NA	NA	0.256326	0.000285749	no	Confirmed Non-core
6e18dac9a03af74072f241a7426651d7f56a43c9	NA	NA	NA	NA	NA	NA	NA	NA	NA	0.256326	0.000240437	no	Confirmed Non-core
50bd01e9a05088c8fb36b9d93f92d5505118891e	NA	NA	NA	NA	NA	NA	NA	NA	NA	0.256326	0.000150123	no	Confirmed Non-core
b335b8d42cc136ccdb5f9ccd958313edb0eb828b	Bacteria;Firmicutes;Clostridia;Clostridiales;Ruminococcaceae;[Eubacterium] coprostanoligenes group	0.987116	Bacteria	Firmicutes	Clostridia	Clostridiales	Ruminococcaceae	[Eubacterium] coprostanoligenes group	NA	0.255226	0.0012366	no	Confirmed Non-core
b6a00fe36856facf119ad13f8cf8909ecc9c1540	Bacteria;Firmicutes;Clostridia;Clostridiales;Ruminococcaceae;Ruminococcus 1	0.975118	Bacteria	Firmicutes	Clostridia	Clostridiales	Ruminococcaceae	Ruminococcus 1	NA	0.255226	0.000741749	no	Confirmed Non-core
5bcc7254015c8890dd99682f8a743e9e99723350	Bacteria;Bacteroidetes;Bacteroidia;Bacteroidales;Muribaculaceae;uncultured bacterium;uncultured bacterium	0.933234	Bacteria	Bacteroidetes	Bacteroidia	Bacteroidales	Muribaculaceae	uncultured bacterium	uncultured bacterium	0.255226	0.000457241	no	Confirmed Non-core
8eb965dc650fbf79bee7e282e17cadfc9b7ee02a	NA	NA	NA	NA	NA	NA	NA	NA	NA	0.255226	0.000254232	no	Confirmed Non-core
82f10aa7be85f78a21fbd57a179c7a82fa077970	NA	NA	NA	NA	NA	NA	NA	NA	NA	0.255226	0.000204318	no	Confirmed Non-core
a9fc8ed32985f61ebf42c0db49be66ba73bb6b53	NA	NA	NA	NA	NA	NA	NA	NA	NA	0.255226	0.000114216	no	Confirmed Non-core
0ef9a5a7f05217d86e71b0bd999e77947a180d14	Bacteria;Firmicutes;Clostridia;Clostridiales;Lachnospiraceae	0.999884	Bacteria	Firmicutes	Clostridia	Clostridiales	Lachnospiraceae	NA	NA	0.254125	0.000320624	no	Confirmed Non-core
ced346923a656e311cc2c81b87e7613a74754edf	Bacteria;Tenericutes;Mollicutes;Mollicutes RF39	0.999998	Bacteria	Tenericutes	Mollicutes	Mollicutes RF39	NA	NA	NA	0.254125	0.000229907	no	Confirmed Non-core
24c17b009df23d5738409e3603ae61f362dab8f9	NA	NA	NA	NA	NA	NA	NA	NA	NA	0.254125	0.000299274	no	Confirmed Non-core
581e78205f3bdefbf0d2db4f663d8863ba14c59e	NA	NA	NA	NA	NA	NA	NA	NA	NA	0.254125	0.000261106	no	Confirmed Non-core
825c14359f03363dfb80ca180e87e8094941a2cd	NA	NA	NA	NA	NA	NA	NA	NA	NA	0.254125	0.000114167	no	Confirmed Non-core
694a4e6c2bba6878918d7495bdc6bd444fcc5f98	NA	NA	NA	NA	NA	NA	NA	NA	NA	0.254125	9.60758e-05	no	Confirmed Non-core
0f26f1de2406b119598b15f3179cd657d1751f71	Bacteria;Firmicutes;Clostridia;Clostridiales;Ruminococcaceae;Ruminococcaceae UCG-014	1	Bacteria	Firmicutes	Clostridia	Clostridiales	Ruminococcaceae	Ruminococcaceae UCG-014	NA	0.253025	0.000119813	no	Confirmed Non-core
19dca994cc0bb60f870d4e46fb642aa95d657ee2	NA	NA	NA	NA	NA	NA	NA	NA	NA	0.253025	0.000614825	no	Confirmed Non-core
8b28cfb5402b44faf5c9ee28393c03081436199f	NA	NA	NA	NA	NA	NA	NA	NA	NA	0.253025	0.000302204	no	Confirmed Non-core
c9a82aa914255ffba4fdafce6445396762f18176	NA	NA	NA	NA	NA	NA	NA	NA	NA	0.251925	0.000337458	no	Confirmed Non-core
a82c49c89d6fd39c352707886324a47605ad8e11	NA	NA	NA	NA	NA	NA	NA	NA	NA	0.251925	0.000108906	no	Confirmed Non-core
f2cd2da8a5b1bb44831e58707c7e13c04ff7c168	NA	NA	NA	NA	NA	NA	NA	NA	NA	0.251925	0.000103847	no	Confirmed Non-core
9d2dd1bd66c3f668e60602826a55e9b2c1aaeac3	NA	NA	NA	NA	NA	NA	NA	NA	NA	0.250825	0.000222418	no	Confirmed Non-core
acd22dfcd021436b7ab21e17aeadcc2c61287465	NA	NA	NA	NA	NA	NA	NA	NA	NA	0.250825	0.000125562	no	Confirmed Non-core
93eed79a76bd2563de282f5e264f0896c1a9a0ca	NA	NA	NA	NA	NA	NA	NA	NA	NA	0.250825	0.00013256	no	Confirmed Non-core
bfa33e903c18111eba17f758ae93ba23cc25b40b	NA	NA	NA	NA	NA	NA	NA	NA	NA	0.250825	0.000119593	no	Confirmed Non-core
0b62269789597b26e5fa83a05f721e8df398b3a2	Bacteria;Firmicutes;Clostridia;Clostridiales;Lachnospiraceae;Marvinbryantia;uncultured bacterium	0.760466	Bacteria	Firmicutes	Clostridia	Clostridiales	Lachnospiraceae	Marvinbryantia	uncultured bacterium	0.249725	0.000552643	no	Confirmed Non-core
feb291bf65e90a305c0370f38e7792bf2bdf12aa	Bacteria;Firmicutes;Clostridia;Clostridiales;Lachnospiraceae	0.999876	Bacteria	Firmicutes	Clostridia	Clostridiales	Lachnospiraceae	NA	NA	0.249725	8.79982e-05	no	Confirmed Non-core
dd33488bcd0ac687878e9399abd2585150363353	Bacteria;Bacteroidetes;Bacteroidia;Bacteroidales;Muribaculaceae;uncultured bacterium;uncultured bacterium	0.725374	Bacteria	Bacteroidetes	Bacteroidia	Bacteroidales	Muribaculaceae	uncultured bacterium	uncultured bacterium	0.249725	9.52072e-05	no	Confirmed Non-core
1033efad56fc30fd50a9e5bd7afbd9ece54dbdcd	Bacteria;Firmicutes;Clostridia;Clostridiales;Lachnospiraceae	0.99991	Bacteria	Firmicutes	Clostridia	Clostridiales	Lachnospiraceae	NA	NA	0.249725	9.43856e-05	no	Confirmed Non-core
ebf651a0c74c8c9d7ac017ba28483b928fc763c4	NA	NA	NA	NA	NA	NA	NA	NA	NA	0.249725	0.00021874	no	Confirmed Non-core
35f00c9a04861e27b28eacecf769434c71bb276c	NA	NA	NA	NA	NA	NA	NA	NA	NA	0.249725	0.000206001	no	Confirmed Non-core
126f137e9f1dd7fb03e094b2ebb705af1cb7459b	NA	NA	NA	NA	NA	NA	NA	NA	NA	0.249725	0.000100266	no	Confirmed Non-core
da4fe24fd9d3fa5c7c83ce8b56214eac483d8eb1	Bacteria;Bacteroidetes;Bacteroidia;Bacteroidales;Prevotellaceae;Prevotellaceae UCG-001;uncultured bacterium	0.764529	Bacteria	Bacteroidetes	Bacteroidia	Bacteroidales	Prevotellaceae	Prevotellaceae UCG-001	uncultured bacterium	0.248625	0.00024702	no	Confirmed Non-core
93f53ec260f642cf4b896d885214d46a6f547df4	Bacteria;Firmicutes;Clostridia;Clostridiales;Ruminococcaceae;Ruminococcaceae UCG-014;uncultured rumen bacterium	0.787785	Bacteria	Firmicutes	Clostridia	Clostridiales	Ruminococcaceae	Ruminococcaceae UCG-014	uncultured rumen bacterium	0.248625	0.000227476	no	Confirmed Non-core
055ea5169ebfb2ddcf74a0ede8354f1fbcc5701a	Bacteria;Firmicutes;Clostridia;Clostridiales	0.999968	Bacteria	Firmicutes	Clostridia	Clostridiales	NA	NA	NA	0.248625	0.000165095	no	Confirmed Non-core
41090a294c7c02f3903ede5fb931b36cfeecfd81	Bacteria;Firmicutes;Clostridia;Clostridiales;Lachnospiraceae	0.999981	Bacteria	Firmicutes	Clostridia	Clostridiales	Lachnospiraceae	NA	NA	0.247525	0.000103597	no	Confirmed Non-core
e26a55dae96bb22932cae811e9f3f744b84ba5e1	NA	NA	NA	NA	NA	NA	NA	NA	NA	0.247525	0.000384857	no	Confirmed Non-core
ddc0fbe30fb64b4f91cc7153b015176c581da1fd	NA	NA	NA	NA	NA	NA	NA	NA	NA	0.247525	0.000298118	no	Confirmed Non-core
25838f743fb64a8fbc16a326867a32c0e471672a	NA	NA	NA	NA	NA	NA	NA	NA	NA	0.247525	0.000184113	no	Confirmed Non-core
ddee70436865c7321e178d49a35eef7271a15a54	NA	NA	NA	NA	NA	NA	NA	NA	NA	0.246425	0.000479996	no	Confirmed Non-core
9f6d27c72eecff99361a50616b4c69dd5c349ad5	NA	NA	NA	NA	NA	NA	NA	NA	NA	0.246425	0.000350484	no	Confirmed Non-core
acce3dec67e9da7d31506e602185c1058965395c	NA	NA	NA	NA	NA	NA	NA	NA	NA	0.246425	0.000104481	no	Confirmed Non-core
8629524da522d1a1a31fa78651baea2b3b6ec86d	NA	NA	NA	NA	NA	NA	NA	NA	NA	0.246425	9.98559e-05	no	Confirmed Non-core
319e8ea5a49064ef8dff85151bb8d6d69ddf71e3	NA	NA	NA	NA	NA	NA	NA	NA	NA	0.246425	9.78166e-05	no	Confirmed Non-core
59148114939af331e78159983c1fe14578862335	Bacteria;Firmicutes;Clostridia;Clostridiales;Lachnospiraceae	0.999887	Bacteria	Firmicutes	Clostridia	Clostridiales	Lachnospiraceae	NA	NA	0.245325	0.000259054	no	Confirmed Non-core
d38135d2a2d6996889298f4ff6d282bdabbd368b	Bacteria;Firmicutes;Clostridia;Clostridiales;Ruminococcaceae;Ruminococcaceae UCG-013;uncultured Acetivibrio sp.	0.777342	Bacteria	Firmicutes	Clostridia	Clostridiales	Ruminococcaceae	Ruminococcaceae UCG-013	uncultured Acetivibrio sp.	0.245325	0.000137272	no	Confirmed Non-core
f45dd47c8b07bb025881a3b44a8253f389949fee	NA	NA	NA	NA	NA	NA	NA	NA	NA	0.245325	0.000497452	no	Confirmed Non-core
4a836e2f11e15d72a97ade0fe1dc541266114756	NA	NA	NA	NA	NA	NA	NA	NA	NA	0.245325	0.000128026	no	Confirmed Non-core
d622519dda7b7c993c8729ace776bfb4b2b17803	NA	NA	NA	NA	NA	NA	NA	NA	NA	0.244224	0.000763373	no	Confirmed Non-core
508cd09d9de44e28fa5fc5ebc9f32cb1a01725ef	NA	NA	NA	NA	NA	NA	NA	NA	NA	0.244224	0.000346564	no	Confirmed Non-core
c938b3cbff955328032736814146d3cc3f2565ae	NA	NA	NA	NA	NA	NA	NA	NA	NA	0.244224	0.00021826	no	Confirmed Non-core
3318513aa09c92cb2a1dcb32a68d7436bfb3c0b1	NA	NA	NA	NA	NA	NA	NA	NA	NA	0.244224	0.000188324	no	Confirmed Non-core
a732330f0434dd689da67be2e0df46039f92d43f	NA	NA	NA	NA	NA	NA	NA	NA	NA	0.244224	0.000182297	no	Confirmed Non-core
daca8ecbcfa3ef49fa770d77dc452256bb6f0839	Bacteria;Bacteroidetes;Bacteroidia;Bacteroidales;Rikenellaceae;Alistipes;uncultured bacterium	0.954553	Bacteria	Bacteroidetes	Bacteroidia	Bacteroidales	Rikenellaceae	Alistipes	uncultured bacterium	0.243124	0.000667574	no	Confirmed Non-core
81a1cd99eaef24cdf178673a92e726fb7a660183	Bacteria;Firmicutes;Erysipelotrichia;Erysipelotrichales;Erysipelotrichaceae;Erysipelatoclostridium;uncultured bacterium	0.839806	Bacteria	Firmicutes	Erysipelotrichia	Erysipelotrichales	Erysipelotrichaceae	Erysipelatoclostridium	uncultured bacterium	0.243124	0.000205758	no	Confirmed Non-core
adb39d8820984e1fae54bd82a7b7ae0fc9493149	NA	NA	NA	NA	NA	NA	NA	NA	NA	0.243124	0.000300498	no	Confirmed Non-core
68fe2579cec919c8e89341bb7075a37c0c3daf69	NA	NA	NA	NA	NA	NA	NA	NA	NA	0.243124	7.65207e-05	no	Confirmed Non-core
5c107e6412324886c6a5147f15b77b4c4ff5f60f	Bacteria;Firmicutes;Clostridia;Clostridiales;Ruminococcaceae;Ruminiclostridium 5;uncultured bacterium	0.81311	Bacteria	Firmicutes	Clostridia	Clostridiales	Ruminococcaceae	Ruminiclostridium 5	uncultured bacterium	0.242024	0.00012762	no	Confirmed Non-core
d491281c6e58d7c5a85356ec145f827ffb4e1748	NA	NA	NA	NA	NA	NA	NA	NA	NA	0.242024	0.00104278	no	Confirmed Non-core
d907356ed32424f6b05349f1d3c24c42add341fd	NA	NA	NA	NA	NA	NA	NA	NA	NA	0.242024	0.000357207	no	Confirmed Non-core
536c006a709d6a983d4380f0585615d9218128be	NA	NA	NA	NA	NA	NA	NA	NA	NA	0.242024	0.000221333	no	Confirmed Non-core
f8671e016b54e366ddcdc1c49f34a6cf733d9995	Bacteria;Firmicutes;Clostridia;Clostridiales;Ruminococcaceae;Ruminococcaceae NK4A214 group;uncultured bacterium	0.849663	Bacteria	Firmicutes	Clostridia	Clostridiales	Ruminococcaceae	Ruminococcaceae NK4A214 group	uncultured bacterium	0.240924	8.53522e-05	no	Confirmed Non-core
d92c57eddd6b9eb3b618ac137db3338ce97cfa46	NA	NA	NA	NA	NA	NA	NA	NA	NA	0.240924	0.000167898	no	Confirmed Non-core
bbae6be50dd519e329615461815fe14a5c8c7a52	NA	NA	NA	NA	NA	NA	NA	NA	NA	0.240924	0.000175476	no	Confirmed Non-core
ef0771020687bfc9023185d9f08ca964218287db	NA	NA	NA	NA	NA	NA	NA	NA	NA	0.240924	7.89261e-05	no	Confirmed Non-core
138293b0bba0ce115c4f2793f5b5abf02544269d	Bacteria;Firmicutes;Clostridia;Clostridiales;Lachnospiraceae	0.999055	Bacteria	Firmicutes	Clostridia	Clostridiales	Lachnospiraceae	NA	NA	0.239824	7.43849e-05	no	Confirmed Non-core
5a476a51f47490d7c6c5fb8d9c59fff98e80e5af	NA	NA	NA	NA	NA	NA	NA	NA	NA	0.239824	0.000428347	no	Confirmed Non-core
2cd9c0e118758df5499846c8dc58d4928a1a21ed	NA	NA	NA	NA	NA	NA	NA	NA	NA	0.239824	0.000276709	no	Confirmed Non-core
da44379a849dbe8d52961e9a289f3038c03998ba	NA	NA	NA	NA	NA	NA	NA	NA	NA	0.239824	0.000247488	no	Confirmed Non-core
3ea00119ff95d923df03161556508d10e177e243	NA	NA	NA	NA	NA	NA	NA	NA	NA	0.239824	0.000210417	no	Confirmed Non-core
a321f8e3c34ba35e409649daa2e4389d8786f9ac	NA	NA	NA	NA	NA	NA	NA	NA	NA	0.239824	0.000110527	no	Confirmed Non-core
91e437d07354994e77f1cc5755da39183ca7bbea	NA	NA	NA	NA	NA	NA	NA	NA	NA	0.238724	0.000107013	no	Confirmed Non-core
33a57ca943b64d0db3b8bd090dbcc2335c1cec35	Bacteria;Firmicutes;Clostridia;Clostridiales;Lachnospiraceae	0.999712	Bacteria	Firmicutes	Clostridia	Clostridiales	Lachnospiraceae	NA	NA	0.237624	0.000544881	no	Confirmed Non-core
185d7be02a91595ab0ac9ffbb4bb6c7f6641f507	NA	NA	NA	NA	NA	NA	NA	NA	NA	0.237624	0.00135589	no	Confirmed Non-core
005973b0effdaaeb25bc2f0a2ead4b6f488c721f	NA	NA	NA	NA	NA	NA	NA	NA	NA	0.237624	0.000186263	no	Confirmed Non-core
933e97ab0beeb8e8acfd7ff096044bb29c50d90c	NA	NA	NA	NA	NA	NA	NA	NA	NA	0.237624	0.000108161	no	Confirmed Non-core
08150dfef17d4f5a0ecaab767a6a690bbdb83afd	NA	NA	NA	NA	NA	NA	NA	NA	NA	0.237624	9.79292e-05	no	Confirmed Non-core
414372de692e8c76b23ca9287a51066fccb0e769	Bacteria;Firmicutes;Clostridia;Clostridiales;Ruminococcaceae;Ruminococcaceae UCG-014	1	Bacteria	Firmicutes	Clostridia	Clostridiales	Ruminococcaceae	Ruminococcaceae UCG-014	NA	0.236524	9.78119e-05	no	Confirmed Non-core
614a63082bb4cd9c91613ca7e3e48294927cd365	Bacteria;Firmicutes;Clostridia;Clostridiales;Lachnospiraceae;uncultured;bacterium enrichment culture clone Ecwsrb026	0.797018	Bacteria	Firmicutes	Clostridia	Clostridiales	Lachnospiraceae	uncultured	bacterium enrichment culture clone Ecwsrb026	0.236524	0.000102626	no	Confirmed Non-core
a16bf6893b468fa2f4d7fe12bec775cafbe584e6	NA	NA	NA	NA	NA	NA	NA	NA	NA	0.236524	0.000216772	no	Confirmed Non-core
6592585083fdb1e1ceba25ae0ad325cc90b891a6	NA	NA	NA	NA	NA	NA	NA	NA	NA	0.236524	0.00019604	no	Confirmed Non-core
2d5d81434e90963f7c365384c4f8d0ec62f2e2a6	NA	NA	NA	NA	NA	NA	NA	NA	NA	0.236524	8.31701e-05	no	Confirmed Non-core
04b854a14d2fe0faef1c945e7709ba0b2c2e8d61	Bacteria;Verrucomicrobia;Verrucomicrobiae;Verrucomicrobiales;Akkermansiaceae;Akkermansia;uncultured bacterium	0.999558	Bacteria	Verrucomicrobia	Verrucomicrobiae	Verrucomicrobiales	Akkermansiaceae	Akkermansia	uncultured bacterium	0.235424	0.000729558	no	Confirmed Non-core
2e7e389b722b16847869d20b43c676dcf25554f8	NA	NA	NA	NA	NA	NA	NA	NA	NA	0.235424	0.000417509	no	Confirmed Non-core
855f8fafde72136ca199fd6034eaa6993387bda3	NA	NA	NA	NA	NA	NA	NA	NA	NA	0.235424	0.000184214	no	Confirmed Non-core
952e62d4f6847eb2ac7abdba7815dfed01dd98c7	NA	NA	NA	NA	NA	NA	NA	NA	NA	0.235424	0.000203952	no	Confirmed Non-core
e6fa6fae69ce67ab458f20681d68445b96324015	NA	NA	NA	NA	NA	NA	NA	NA	NA	0.235424	0.000157292	no	Confirmed Non-core
0736b91e3a7f645a7f808ea61507b6547aa7c4f1	NA	NA	NA	NA	NA	NA	NA	NA	NA	0.234323	0.000284795	no	Confirmed Non-core
92ce3b87e28bc12522d1f34daeedf68ef78c25be	NA	NA	NA	NA	NA	NA	NA	NA	NA	0.234323	0.00011676	no	Confirmed Non-core
e436859422cf7ffa6010162fe74183902e5c4b57	Bacteria;Bacteroidetes;Bacteroidia;Bacteroidales;Muribaculaceae;uncultured bacterium;uncultured bacterium	0.985432	Bacteria	Bacteroidetes	Bacteroidia	Bacteroidales	Muribaculaceae	uncultured bacterium	uncultured bacterium	0.233223	0.000478575	no	Confirmed Non-core
158c124422c8464907ce7feb2914eff0ccf17782	NA	NA	NA	NA	NA	NA	NA	NA	NA	0.233223	9.47454e-05	no	Confirmed Non-core
7cd8bfc67c5a08eb4a2112ce5332d63cb974a8f4	NA	NA	NA	NA	NA	NA	NA	NA	NA	0.233223	8.50767e-05	no	Confirmed Non-core
916af60c03c00ec282e6dc8ce28c242b9f300002	NA	NA	NA	NA	NA	NA	NA	NA	NA	0.233223	8.91042e-05	no	Confirmed Non-core
fd7584918acf73303b5677e95b8fbd0de1317417	Bacteria;Bacteroidetes;Bacteroidia;Bacteroidales;Prevotellaceae	0.99964	Bacteria	Bacteroidetes	Bacteroidia	Bacteroidales	Prevotellaceae	NA	NA	0.232123	0.000557825	no	Confirmed Non-core
0b01273ab90d3ce8d9e282ddd52978ff00e4b58a	Bacteria;Firmicutes;Clostridia;Clostridiales;Clostridiales vadinBB60 group;uncultured Clostridia bacterium;uncultured Clostridia bacterium	0.950021	Bacteria	Firmicutes	Clostridia	Clostridiales	Clostridiales vadinBB60 group	uncultured Clostridia bacterium	uncultured Clostridia bacterium	0.232123	0.000141985	no	Confirmed Non-core
fb2298e64a94716a558eb37fd23d7c4bcacb6b67	Bacteria;Firmicutes;Clostridia;Clostridiales;Lachnospiraceae	0.999933	Bacteria	Firmicutes	Clostridia	Clostridiales	Lachnospiraceae	NA	NA	0.232123	0.000105366	no	Confirmed Non-core
1d740f95717b08e1e073d9a56dbb6a20865eb60b	Bacteria;Firmicutes;Clostridia;Clostridiales;Lachnospiraceae	0.999966	Bacteria	Firmicutes	Clostridia	Clostridiales	Lachnospiraceae	NA	NA	0.232123	9.45889e-05	no	Confirmed Non-core
e26ad57d76988dda0b23c805ac4cc2f76488a22d	NA	NA	NA	NA	NA	NA	NA	NA	NA	0.232123	0.000108532	no	Confirmed Non-core
b83063534775f775cace202c3e96ce0f3d7181c1	NA	NA	NA	NA	NA	NA	NA	NA	NA	0.232123	0.000109492	no	Confirmed Non-core
7a8bf1b66baf21af87b70f5a58fb295d4637620c	NA	NA	NA	NA	NA	NA	NA	NA	NA	0.232123	0.000103215	no	Confirmed Non-core
70a9fe03f7cd72f4dc3095b2d9f58d7464bd91dd	Bacteria;Firmicutes;Clostridia;Clostridiales;Lachnospiraceae	0.999969	Bacteria	Firmicutes	Clostridia	Clostridiales	Lachnospiraceae	NA	NA	0.231023	0.000830397	no	Confirmed Non-core
0a603e5a3037f926efe42a56a8a3c74065e9dc10	Bacteria;Firmicutes;Clostridia;Clostridiales;Lachnospiraceae	0.999966	Bacteria	Firmicutes	Clostridia	Clostridiales	Lachnospiraceae	NA	NA	0.231023	0.000192166	no	Confirmed Non-core
7094938568ab9c7470103ec25dc6a7926a0bfd96	NA	NA	NA	NA	NA	NA	NA	NA	NA	0.231023	0.000837147	no	Confirmed Non-core
c91de6f26323ea39da578ab3abf5b375d29a719d	NA	NA	NA	NA	NA	NA	NA	NA	NA	0.231023	0.00054072	no	Confirmed Non-core
bcd55d078ba408df3ea9bf05febd923bab69cd17	NA	NA	NA	NA	NA	NA	NA	NA	NA	0.231023	0.000241158	no	Confirmed Non-core
875f25017a00af446252d0d3620710c8fc8a913a	NA	NA	NA	NA	NA	NA	NA	NA	NA	0.231023	0.000202016	no	Confirmed Non-core
12483e9e4e51b86b6bd3ee76f6f9e81e5b0bbdff	NA	NA	NA	NA	NA	NA	NA	NA	NA	0.231023	0.000158679	no	Confirmed Non-core
293a7b74969b6c02121fff26cfc0806f268283fb	NA	NA	NA	NA	NA	NA	NA	NA	NA	0.231023	0.000146936	no	Confirmed Non-core
802adceed79b41211c32606f5d445ecd16bf0ba8	Bacteria;Firmicutes;Clostridia;Clostridiales;Lachnospiraceae;Fusicatenibacter	0.997523	Bacteria	Firmicutes	Clostridia	Clostridiales	Lachnospiraceae	Fusicatenibacter	NA	0.229923	0.00025135	no	Confirmed Non-core
013d7bf4b4dab3683dcf4406699440ee04aa893f	Bacteria;Cyanobacteria;Melainabacteria;Gastranaerophilales;uncultured bacterium;uncultured bacterium;uncultured bacterium	0.712121	Bacteria	Cyanobacteria	Melainabacteria	Gastranaerophilales	uncultured bacterium	uncultured bacterium	uncultured bacterium	0.229923	0.000265867	no	Confirmed Non-core
fbefb88bb27fdcd6e3651f18dc37707aeeb3cbe9	NA	NA	NA	NA	NA	NA	NA	NA	NA	0.229923	0.000413877	no	Confirmed Non-core
069d584fc68454185d42010668316627aad72f5b	NA	NA	NA	NA	NA	NA	NA	NA	NA	0.229923	0.000245173	no	Confirmed Non-core
90028fa7db5d6b7868045c7d7b706b1e47427aea	NA	NA	NA	NA	NA	NA	NA	NA	NA	0.229923	0.000139015	no	Confirmed Non-core
c08d4d17d9ad1a1c47377d993fba60048fd4c5ae	NA	NA	NA	NA	NA	NA	NA	NA	NA	0.229923	0.000100998	no	Confirmed Non-core
5f7aa363f0653376eb78b742e5739abf8d39f969	Bacteria;Bacteroidetes;Bacteroidia;Bacteroidales;Bacteroidaceae;Bacteroides	0.990828	Bacteria	Bacteroidetes	Bacteroidia	Bacteroidales	Bacteroidaceae	Bacteroides	NA	0.228823	0.000357487	no	Confirmed Non-core
59dc303ab08886fe90735c56f20ed57cc0475e91	Bacteria;Firmicutes;Clostridia;Clostridiales;Lachnospiraceae;Fusicatenibacter	0.997489	Bacteria	Firmicutes	Clostridia	Clostridiales	Lachnospiraceae	Fusicatenibacter	NA	0.228823	0.000156561	no	Confirmed Non-core
a66cb0d007473f220ecf9161b93a5d1607aab5d0	Bacteria;Firmicutes;Clostridia;Clostridiales;Ruminococcaceae;Butyricicoccus;Butyricicoccus pullicaecorum 1.2	0.785779	Bacteria	Firmicutes	Clostridia	Clostridiales	Ruminococcaceae	Butyricicoccus	Butyricicoccus pullicaecorum 1.2	0.228823	0.000111695	no	Confirmed Non-core
5640d9632c1312c01b1f6b379c95046a7634b11b	Bacteria;Firmicutes;Clostridia;Clostridiales;Lachnospiraceae;Lachnospiraceae FCS020 group;uncultured bacterium	0.765406	Bacteria	Firmicutes	Clostridia	Clostridiales	Lachnospiraceae	Lachnospiraceae FCS020 group	uncultured bacterium	0.228823	6.23149e-05	no	Confirmed Non-core
1fb04b27d4f75dbe533f4dc6786cd63accc55a56	NA	NA	NA	NA	NA	NA	NA	NA	NA	0.228823	0.000244903	no	Confirmed Non-core
5209e63782dfbb1deac4b2784d7f1c3bd1daf025	NA	NA	NA	NA	NA	NA	NA	NA	NA	0.228823	0.000112211	no	Confirmed Non-core
bba73ec2e17cbd064dd73616a396554a0d630719	NA	NA	NA	NA	NA	NA	NA	NA	NA	0.228823	0.000111714	no	Confirmed Non-core
f90d9975972110d93731659f8492e99aa7f5f1ba	NA	NA	NA	NA	NA	NA	NA	NA	NA	0.228823	8.71164e-05	no	Confirmed Non-core
f5fd3394cb34554c3ecf3a87e82373710c444c76	Bacteria;Firmicutes;Clostridia;Clostridiales;Ruminococcaceae;Subdoligranulum	0.997907	Bacteria	Firmicutes	Clostridia	Clostridiales	Ruminococcaceae	Subdoligranulum	NA	0.227723	0.000357276	no	Confirmed Non-core
0b45ece99251bb09f083e265b73c281faeb8a630	Bacteria;Bacteroidetes;Bacteroidia;Bacteroidales;Muribaculaceae;uncultured bacterium;uncultured bacterium	0.92919	Bacteria	Bacteroidetes	Bacteroidia	Bacteroidales	Muribaculaceae	uncultured bacterium	uncultured bacterium	0.227723	0.000152782	no	Confirmed Non-core
c0b791f66961a5b1b5d0e2689635c01d5688502c	Bacteria;Proteobacteria;Alphaproteobacteria;Rhizobiales;Stappiaceae;Pannonibacter	0.999997	Bacteria	Proteobacteria	Alphaproteobacteria	Rhizobiales	Stappiaceae	Pannonibacter	NA	0.227723	7.11043e-05	no	Confirmed Non-core
72c3f7c3166a052163ec57e82d650246566a22c3	Bacteria;Firmicutes;Clostridia;Clostridiales;Ruminococcaceae;Ruminococcaceae UCG-013;uncultured bacterium	0.803278	Bacteria	Firmicutes	Clostridia	Clostridiales	Ruminococcaceae	Ruminococcaceae UCG-013	uncultured bacterium	0.227723	9.2679e-05	no	Confirmed Non-core
f4fd04a7efcf5c4b34561a3e61d1de5fde91a4c3	Bacteria;Firmicutes;Erysipelotrichia;Erysipelotrichales;Erysipelotrichaceae	1	Bacteria	Firmicutes	Erysipelotrichia	Erysipelotrichales	Erysipelotrichaceae	NA	NA	0.227723	7.98063e-05	no	Confirmed Non-core
fd550d415a4d387c367c3b1a590bc512b7a52f19	NA	NA	NA	NA	NA	NA	NA	NA	NA	0.227723	0.00046355	no	Confirmed Non-core
947a095d57f4d265a5e569db4b5883e1505c8b03	NA	NA	NA	NA	NA	NA	NA	NA	NA	0.227723	0.000276636	no	Confirmed Non-core
344e31e497963ef8bac262eb300701533b39dc12	Bacteria;Firmicutes;Clostridia;Clostridiales;Ruminococcaceae;Ruminococcaceae UCG-014	1	Bacteria	Firmicutes	Clostridia	Clostridiales	Ruminococcaceae	Ruminococcaceae UCG-014	NA	0.226623	0.000214299	no	Confirmed Non-core
e402aae505c4ee0671ed7584d13a7688a2c9421f	Bacteria;Firmicutes;Clostridia;Clostridiales;Lachnospiraceae	0.999878	Bacteria	Firmicutes	Clostridia	Clostridiales	Lachnospiraceae	NA	NA	0.226623	0.000102088	no	Confirmed Non-core
182336f7e1c582e962410ae2e2df0a16785ca828	NA	NA	NA	NA	NA	NA	NA	NA	NA	0.226623	0.00022404	no	Confirmed Non-core
3ada2c0987c6e4871f49c73fdb49ed23fa0c357c	NA	NA	NA	NA	NA	NA	NA	NA	NA	0.226623	0.000107398	no	Confirmed Non-core
9b29d4f606404406e21eaf8a2c66bc84749dc017	NA	NA	NA	NA	NA	NA	NA	NA	NA	0.226623	8.40777e-05	no	Confirmed Non-core
56fa3b1943a74ab13343c7a1716f77c93fb3ee45	Bacteria;Firmicutes;Clostridia;Clostridiales;Lachnospiraceae;Blautia	0.968345	Bacteria	Firmicutes	Clostridia	Clostridiales	Lachnospiraceae	Blautia	NA	0.225523	0.000111344	no	Confirmed Non-core
47738e3e9d565c483948a2548eb82897c8d96e6f	NA	NA	NA	NA	NA	NA	NA	NA	NA	0.225523	0.000525847	no	Confirmed Non-core
bfdcdaa3e33bb0792878627e255befb543b2bfb9	NA	NA	NA	NA	NA	NA	NA	NA	NA	0.225523	0.000418028	no	Confirmed Non-core
827e4b638f436f7a679ccb3cfc26121ee97a0075	NA	NA	NA	NA	NA	NA	NA	NA	NA	0.225523	0.000124663	no	Confirmed Non-core
0aa085ffe48934ba542ada3b80fec453f96c4d72	NA	NA	NA	NA	NA	NA	NA	NA	NA	0.225523	9.65154e-05	no	Confirmed Non-core
9d5afea2bd077b3fc59051f869ad776b64b0efee	NA	NA	NA	NA	NA	NA	NA	NA	NA	0.225523	7.51986e-05	no	Confirmed Non-core
e409b2536bd5cd997747a9c59f76c9ea60c69793	Bacteria;Firmicutes;Clostridia;Clostridiales;Ruminococcaceae;Ruminococcaceae UCG-008;uncultured bacterium	0.999617	Bacteria	Firmicutes	Clostridia	Clostridiales	Ruminococcaceae	Ruminococcaceae UCG-008	uncultured bacterium	0.224422	0.000224136	no	Confirmed Non-core
c00a17e17ce91accaa27b0983241b0a69432274a	Bacteria;Firmicutes;Clostridia;Clostridiales;Lachnospiraceae;Marvinbryantia	0.781625	Bacteria	Firmicutes	Clostridia	Clostridiales	Lachnospiraceae	Marvinbryantia	NA	0.224422	0.000183215	no	Confirmed Non-core
a7e7db31329aae3b4044a177967c4225e5f78d77	Bacteria;Firmicutes;Clostridia;Clostridiales;Lachnospiraceae	0.999934	Bacteria	Firmicutes	Clostridia	Clostridiales	Lachnospiraceae	NA	NA	0.224422	0.000175057	no	Confirmed Non-core
c74ca6b7b3bc78c02fb13adb76ea9d2460fb8fc3	Bacteria;Firmicutes;Clostridia;Clostridiales;Ruminococcaceae	0.949571	Bacteria	Firmicutes	Clostridia	Clostridiales	Ruminococcaceae	NA	NA	0.224422	7.67648e-05	no	Confirmed Non-core
fcc299c959a5daceb0d5c86ab11dfdbd8388f816	NA	NA	NA	NA	NA	NA	NA	NA	NA	0.224422	0.000431452	no	Confirmed Non-core
0c1e9ebf31f2af11a3433a4b5c47824786c40320	NA	NA	NA	NA	NA	NA	NA	NA	NA	0.224422	0.000223111	no	Confirmed Non-core
9358458f09271074ca1368a494000cc47a2f4457	NA	NA	NA	NA	NA	NA	NA	NA	NA	0.224422	0.000154818	no	Confirmed Non-core
a366286bfd95a4c01f4b7d1bb448df2db1a405f3	NA	NA	NA	NA	NA	NA	NA	NA	NA	0.224422	0.000172701	no	Confirmed Non-core
0745d805c54691937952b86fbd68b5979217e457	NA	NA	NA	NA	NA	NA	NA	NA	NA	0.224422	0.000121014	no	Confirmed Non-core
ac0641a8cd738ab8a440265965e174ec112c3163	NA	NA	NA	NA	NA	NA	NA	NA	NA	0.224422	0.000138346	no	Confirmed Non-core
b11bbc31c2d8fa1ff3e07b63910f3bcd8496b3fb	NA	NA	NA	NA	NA	NA	NA	NA	NA	0.224422	7.83802e-05	no	Confirmed Non-core
90593fd6f54385d161e147e7d8f8b6f5976f4594	NA	NA	NA	NA	NA	NA	NA	NA	NA	0.224422	7.34804e-05	no	Confirmed Non-core
6c381a3d0aadd1e4f232a7b2c1f8743d5ce796bc	Bacteria;Bacteroidetes;Bacteroidia;Bacteroidales;Tannerellaceae;Parabacteroides;Parabacteroides sp. SN4	0.968315	Bacteria	Bacteroidetes	Bacteroidia	Bacteroidales	Tannerellaceae	Parabacteroides	Parabacteroides sp. SN4	0.223322	0.000150742	no	Confirmed Non-core
9826d68356132bb9048a650ba80bd490ae8a62ec	Bacteria;Firmicutes;Clostridia;Clostridiales;Lachnospiraceae	0.999906	Bacteria	Firmicutes	Clostridia	Clostridiales	Lachnospiraceae	NA	NA	0.223322	8.50939e-05	no	Confirmed Non-core
e0043791890f008b67a41e48ad299d007387a0b7	Bacteria;Firmicutes;Clostridia;Clostridiales;Ruminococcaceae;Ruminococcaceae UCG-014;uncultured bacterium	0.772759	Bacteria	Firmicutes	Clostridia	Clostridiales	Ruminococcaceae	Ruminococcaceae UCG-014	uncultured bacterium	0.223322	8.07913e-05	no	Confirmed Non-core
f7d9cfe71555b2bf2809dd8f9778bb0533be4538	NA	NA	NA	NA	NA	NA	NA	NA	NA	0.223322	0.000761046	no	Confirmed Non-core
7ee35f5a708e739c4feb849235610aec5104cb22	NA	NA	NA	NA	NA	NA	NA	NA	NA	0.223322	0.000302108	no	Confirmed Non-core
91e3c960b263c1117724dc60a53e99610fb5368b	NA	NA	NA	NA	NA	NA	NA	NA	NA	0.223322	0.000203869	no	Confirmed Non-core
34d371f66f04c83645b43cf7348d0e121b1a55dd	NA	NA	NA	NA	NA	NA	NA	NA	NA	0.223322	7.31305e-05	no	Confirmed Non-core
e853618449940e9fb2fc9c0c902c09c6c3bbc8e1	Bacteria;Firmicutes;Clostridia;Clostridiales;Ruminococcaceae;Ruminococcaceae UCG-014	1	Bacteria	Firmicutes	Clostridia	Clostridiales	Ruminococcaceae	Ruminococcaceae UCG-014	NA	0.222222	0.000248172	no	Confirmed Non-core
6a4df940bab33eaba47bbfbe4f9f8d5990e20b9f	NA	NA	NA	NA	NA	NA	NA	NA	NA	0.222222	0.00026828	no	Confirmed Non-core
59fde5edf6d30c734ee4d46759f9fe1c7cb66778	NA	NA	NA	NA	NA	NA	NA	NA	NA	0.222222	9.308e-05	no	Confirmed Non-core
2a05f729f12ca916fd5ec937dcc9509abdc365dc	NA	NA	NA	NA	NA	NA	NA	NA	NA	0.222222	7.62485e-05	no	Confirmed Non-core
9ec44c3c79885fdcca655bba3b6c174e02b1423d	NA	NA	NA	NA	NA	NA	NA	NA	NA	0.222222	8.2196e-05	no	Confirmed Non-core
0a419c960eb52ef6cd56c888f9998b2cfd7c8534	Bacteria;Firmicutes;Clostridia;Clostridiales;Lachnospiraceae	0.999984	Bacteria	Firmicutes	Clostridia	Clostridiales	Lachnospiraceae	NA	NA	0.221122	0.000217302	no	Confirmed Non-core
a0044d0b58e6d93c6f6e004d4f2e71dd53b919be	Bacteria;Firmicutes;Clostridia;Clostridiales;Lachnospiraceae;Marvinbryantia;uncultured bacterium	0.772789	Bacteria	Firmicutes	Clostridia	Clostridiales	Lachnospiraceae	Marvinbryantia	uncultured bacterium	0.221122	0.000129268	no	Confirmed Non-core
6d2ced07feed24426fb63c2da35c2951a69f1b0e	NA	NA	NA	NA	NA	NA	NA	NA	NA	0.221122	8.45389e-05	no	Confirmed Non-core
ef1a10b6589098f9b5650ccf4ee0941e67af21ba	NA	NA	NA	NA	NA	NA	NA	NA	NA	0.221122	7.45751e-05	no	Confirmed Non-core
a32f50d73530cf0d1ee4ae93873490f0ca33db79	Bacteria;Firmicutes;Clostridia;Clostridiales;Lachnospiraceae	0.999954	Bacteria	Firmicutes	Clostridia	Clostridiales	Lachnospiraceae	NA	NA	0.220022	0.000735789	no	Confirmed Non-core
ee17053d1188c70bf1ff0b82760761753503c05e	NA	NA	NA	NA	NA	NA	NA	NA	NA	0.220022	0.000492283	no	Confirmed Non-core
6ff7b507937471d4dce722a10f85e5096eaa9a5d	NA	NA	NA	NA	NA	NA	NA	NA	NA	0.220022	0.000187277	no	Confirmed Non-core
501c78f07a19804b8ccc88816a345fddda32b7de	NA	NA	NA	NA	NA	NA	NA	NA	NA	0.220022	0.000147883	no	Confirmed Non-core
0d65f9b650440f79015495c11f1a8a22f7c34170	NA	NA	NA	NA	NA	NA	NA	NA	NA	0.220022	0.000145764	no	Confirmed Non-core
c2d7145ab95228851422aa2e97c1952ca6e8c040	NA	NA	NA	NA	NA	NA	NA	NA	NA	0.220022	0.000130707	no	Confirmed Non-core
42e288b6dc3e4b367af6f18051db39a9d04a6ead	NA	NA	NA	NA	NA	NA	NA	NA	NA	0.220022	0.000130669	no	Confirmed Non-core
9f8b3eda60b710bd258aee741130aa8d34811fef	NA	NA	NA	NA	NA	NA	NA	NA	NA	0.220022	9.17556e-05	no	Confirmed Non-core
add82778cea1161bc8da2c268d8d4ebcef5f3e40	NA	NA	NA	NA	NA	NA	NA	NA	NA	0.220022	7.65625e-05	no	Confirmed Non-core
990db579824faa02328df9c1c58a96b377bed89f	NA	NA	NA	NA	NA	NA	NA	NA	NA	0.218922	0.000157259	no	Confirmed Non-core
f84c32e0b083a57f91e42c4833be20a536b62b3d	NA	NA	NA	NA	NA	NA	NA	NA	NA	0.218922	0.000121768	no	Confirmed Non-core
ecdf69273a49d51cec0f0217ff8a172370ba5278	NA	NA	NA	NA	NA	NA	NA	NA	NA	0.218922	9.06129e-05	no	Confirmed Non-core
c06449c92343a3bfaaf39c8a1f2d034b5b063ad6	Bacteria;Firmicutes;Clostridia;Clostridiales;Lachnospiraceae	0.999969	Bacteria	Firmicutes	Clostridia	Clostridiales	Lachnospiraceae	NA	NA	0.217822	0.000119619	no	Confirmed Non-core
dfb1574ebee7ef5a7143d0813bf1c119658285e9	Bacteria;Firmicutes;Clostridia;Clostridiales;Lachnospiraceae	0.999971	Bacteria	Firmicutes	Clostridia	Clostridiales	Lachnospiraceae	NA	NA	0.217822	0.000130254	no	Confirmed Non-core
bd284ff270525f58d294987c72eefdbf3163121f	NA	NA	NA	NA	NA	NA	NA	NA	NA	0.217822	0.000141326	no	Confirmed Non-core
06910e4b2b2e1c0781f3cbc49bea2d00f7190f2e	NA	NA	NA	NA	NA	NA	NA	NA	NA	0.217822	0.000167886	no	Confirmed Non-core
3cc01a52d3f7d97783d8949c219a936365150545	NA	NA	NA	NA	NA	NA	NA	NA	NA	0.217822	0.000111293	no	Confirmed Non-core
3cb2e5f16df7adcbc8c795b9e64fb7807f427b35	NA	NA	NA	NA	NA	NA	NA	NA	NA	0.217822	0.000114503	no	Confirmed Non-core
52726221a0ab682bf408e4d1a484e78fd9f938f7	NA	NA	NA	NA	NA	NA	NA	NA	NA	0.217822	0.000110983	no	Confirmed Non-core
20bb68516e2710c9915d30689c0c911c3ccc7af3	NA	NA	NA	NA	NA	NA	NA	NA	NA	0.217822	8.53598e-05	no	Confirmed Non-core
74e3c1b5887c3c64c47aef2318cf5d88cb9fd287	Bacteria;Firmicutes;Clostridia;Clostridiales;Ruminococcaceae;[Eubacterium] coprostanoligenes group;gut metagenome	0.88344	Bacteria	Firmicutes	Clostridia	Clostridiales	Ruminococcaceae	[Eubacterium] coprostanoligenes group	gut metagenome	0.216722	0.000591528	no	Confirmed Non-core
7878f2c2e0887ce79c719207e74b2e3ab28ccf59	Bacteria;Cyanobacteria;Melainabacteria;Gastranaerophilales	1	Bacteria	Cyanobacteria	Melainabacteria	Gastranaerophilales	NA	NA	NA	0.216722	0.0003005	no	Confirmed Non-core
3533a5bfb8b07c14045a17c4025288a6e8384ab0	Bacteria;Firmicutes;Clostridia;Clostridiales;Lachnospiraceae;Lachnospiraceae UCG-001	0.905654	Bacteria	Firmicutes	Clostridia	Clostridiales	Lachnospiraceae	Lachnospiraceae UCG-001	NA	0.216722	0.00017955	no	Confirmed Non-core
e5f53783e4e2c7f30dfa1a0b22aee255b524e3e6	Bacteria;Firmicutes;Clostridia;Clostridiales;Lachnospiraceae;Marvinbryantia	0.792254	Bacteria	Firmicutes	Clostridia	Clostridiales	Lachnospiraceae	Marvinbryantia	NA	0.216722	9.7143e-05	no	Confirmed Non-core
9a3e24dcefac8c7332c549173cb8331d7c13837a	NA	NA	NA	NA	NA	NA	NA	NA	NA	0.216722	0.000359829	no	Confirmed Non-core
edbe4cb53ab8f831682bcdf6464ff3d64ceb7d7d	NA	NA	NA	NA	NA	NA	NA	NA	NA	0.216722	8.26656e-05	no	Confirmed Non-core
88754fa407f8dfaa1f8810c954e26c696170e6e5	NA	NA	NA	NA	NA	NA	NA	NA	NA	0.216722	7.62364e-05	no	Confirmed Non-core
b2dc5f7abc79a29852eaa59d7394b116234eedc2	Bacteria;Firmicutes;Clostridia;Clostridiales;Lachnospiraceae;Lachnospiraceae NK4A136 group;uncultured bacterium	0.802638	Bacteria	Firmicutes	Clostridia	Clostridiales	Lachnospiraceae	Lachnospiraceae NK4A136 group	uncultured bacterium	0.215622	0.00026705	no	Confirmed Non-core
692a91e5bef6b262aa2840231279d617cd34517c	Bacteria;Firmicutes;Clostridia;Clostridiales;Lachnospiraceae;Lachnospiraceae FCS020 group	0.710029	Bacteria	Firmicutes	Clostridia	Clostridiales	Lachnospiraceae	Lachnospiraceae FCS020 group	NA	0.215622	5.89753e-05	no	Confirmed Non-core
0ca33eb823741ff271037268e61544e547e0637f	NA	NA	NA	NA	NA	NA	NA	NA	NA	0.215622	9.88604e-05	no	Confirmed Non-core
65c84ca10336b9d07ad5b02c08ffa2cdf900d958	Bacteria;Firmicutes;Clostridia;Clostridiales;Ruminococcaceae	0.960135	Bacteria	Firmicutes	Clostridia	Clostridiales	Ruminococcaceae	NA	NA	0.214521	0.000105461	no	Confirmed Non-core
9626186c9f1ec00c627f111572eb4b12b27b8676	NA	NA	NA	NA	NA	NA	NA	NA	NA	0.214521	0.000259549	no	Confirmed Non-core
32ef7ed2a536ccc65db86294de71a537ed5befba	NA	NA	NA	NA	NA	NA	NA	NA	NA	0.214521	0.000186923	no	Confirmed Non-core
9bd7cdc0fdb405b0334c541ccb464f112652d7e0	NA	NA	NA	NA	NA	NA	NA	NA	NA	0.214521	0.000153338	no	Confirmed Non-core
22f3651cdf3599b03a2de377632b7e5d69ceee55	NA	NA	NA	NA	NA	NA	NA	NA	NA	0.214521	0.000109365	no	Confirmed Non-core
ce08bb91c413685113e568eae5222806f0d0972e	Bacteria;Firmicutes;Clostridia;Clostridiales;Lachnospiraceae	0.998007	Bacteria	Firmicutes	Clostridia	Clostridiales	Lachnospiraceae	NA	NA	0.213421	0.00115378	no	Confirmed Non-core
4ed9ff03b1193b77599cec07c2028f339c070752	Bacteria;Firmicutes;Clostridia;Clostridiales;Lachnospiraceae	0.999979	Bacteria	Firmicutes	Clostridia	Clostridiales	Lachnospiraceae	NA	NA	0.213421	0.000637877	no	Confirmed Non-core
7b8bff927ef56429b690b087bd150e5f4b3e20b5	Bacteria;Firmicutes;Clostridia;Clostridiales;Ruminococcaceae;Ruminococcaceae UCG-014	1	Bacteria	Firmicutes	Clostridia	Clostridiales	Ruminococcaceae	Ruminococcaceae UCG-014	NA	0.213421	0.000276277	no	Confirmed Non-core
9a6eca8bd3ee17adfe6459292905064698de6ba1	Bacteria;Firmicutes;Clostridia;Clostridiales;Lachnospiraceae	0.999966	Bacteria	Firmicutes	Clostridia	Clostridiales	Lachnospiraceae	NA	NA	0.213421	0.000195792	no	Confirmed Non-core
396086b35f09adc8f2d128a9b1a46f898b03b0a0	Bacteria;Firmicutes;Clostridia;Clostridiales;Lachnospiraceae	0.999891	Bacteria	Firmicutes	Clostridia	Clostridiales	Lachnospiraceae	NA	NA	0.213421	0.000103709	no	Confirmed Non-core
29acb0f896c10b1022da53857dee84e72fad4117	NA	NA	NA	NA	NA	NA	NA	NA	NA	0.213421	0.000515901	no	Confirmed Non-core
18c62f56c8b3ac70cd2a6923c7274eea2b0a2d59	NA	NA	NA	NA	NA	NA	NA	NA	NA	0.213421	0.000503252	no	Confirmed Non-core
1d5801025ae9df3b3cde259fe4c96450c81bb3a2	NA	NA	NA	NA	NA	NA	NA	NA	NA	0.213421	0.000110178	no	Confirmed Non-core
06bd6e05ca4c32d9a0e8b5f7ce99be28aa8ab406	NA	NA	NA	NA	NA	NA	NA	NA	NA	0.213421	0.000102016	no	Confirmed Non-core
c763a4e60833cb51aeff4d24e605533d975d0dc7	NA	NA	NA	NA	NA	NA	NA	NA	NA	0.213421	8.26574e-05	no	Confirmed Non-core
3aba2f7abd03a3deaa39f56db17dd6c511e69be2	Bacteria;Firmicutes;Clostridia;Clostridiales;Ruminococcaceae;[Eubacterium] coprostanoligenes group;uncultured Eubacterium sp.	0.860331	Bacteria	Firmicutes	Clostridia	Clostridiales	Ruminococcaceae	[Eubacterium] coprostanoligenes group	uncultured Eubacterium sp.	0.212321	0.00109933	no	Confirmed Non-core
9bafb374435881de146b74f4c130efb3722c1e9e	Bacteria;Firmicutes;Clostridia;Clostridiales;Lachnospiraceae	0.999442	Bacteria	Firmicutes	Clostridia	Clostridiales	Lachnospiraceae	NA	NA	0.212321	0.000328672	no	Confirmed Non-core
9775f12e38f276889715e83260bf55f50e275904	Bacteria;Firmicutes;Clostridia;Clostridiales;Lachnospiraceae	0.999799	Bacteria	Firmicutes	Clostridia	Clostridiales	Lachnospiraceae	NA	NA	0.212321	7.99718e-05	no	Confirmed Non-core
54f8e38d6511eafbef158ccab83834a6590d93c1	Bacteria;Firmicutes;Clostridia;Clostridiales;Ruminococcaceae	0.960773	Bacteria	Firmicutes	Clostridia	Clostridiales	Ruminococcaceae	NA	NA	0.212321	7.62766e-05	no	Confirmed Non-core
17ec9db42cdab46ad3912e5b5534f98e22872841	NA	NA	NA	NA	NA	NA	NA	NA	NA	0.212321	0.00032918	no	Confirmed Non-core
32edd3930cf25059abc887757b3c693254886734	NA	NA	NA	NA	NA	NA	NA	NA	NA	0.212321	0.00011737	no	Confirmed Non-core
c033379f408cb8f08dd3c4bd62ee46effaa1bd44	NA	NA	NA	NA	NA	NA	NA	NA	NA	0.212321	6.51967e-05	no	Confirmed Non-core
a517cc02183670063ea1e54aec407d3f4f66372e	NA	NA	NA	NA	NA	NA	NA	NA	NA	0.212321	6.46659e-05	no	Confirmed Non-core
a5b8450d50f28d266c4ac7762289ea976e4a45e5	Bacteria;Firmicutes;Clostridia;Clostridiales;Ruminococcaceae;Ruminococcaceae UCG-013;uncultured bacterium	0.917772	Bacteria	Firmicutes	Clostridia	Clostridiales	Ruminococcaceae	Ruminococcaceae UCG-013	uncultured bacterium	0.211221	0.000102624	no	Confirmed Non-core
b79aef0698adb3982cc2e960f16e6582a6bc93ed	Bacteria;Firmicutes;Clostridia;Clostridiales;Lachnospiraceae	0.999989	Bacteria	Firmicutes	Clostridia	Clostridiales	Lachnospiraceae	NA	NA	0.211221	6.93612e-05	no	Confirmed Non-core
84832c418a81f26006e0274a7f633ce29b9bf842	NA	NA	NA	NA	NA	NA	NA	NA	NA	0.211221	0.000299741	no	Confirmed Non-core
5389ce11ff5781c4b1086f4e3570a6bd990e070d	NA	NA	NA	NA	NA	NA	NA	NA	NA	0.211221	0.000153645	no	Confirmed Non-core
f8e53a10c7feeebe5749d4e729a127dba2b6ae10	NA	NA	NA	NA	NA	NA	NA	NA	NA	0.211221	0.000126403	no	Confirmed Non-core
e3e684cf822a570e8b3cc74e78244f45d3a4c40a	NA	NA	NA	NA	NA	NA	NA	NA	NA	0.211221	9.55347e-05	no	Confirmed Non-core
5d148f6513e178bab33225031407ff9bd7c477f5	NA	NA	NA	NA	NA	NA	NA	NA	NA	0.211221	9.01321e-05	no	Confirmed Non-core
22ee05531d50224bcc9d54b1669edb9de4be8f55	Bacteria;Cyanobacteria;Melainabacteria;Gastranaerophilales	1	Bacteria	Cyanobacteria	Melainabacteria	Gastranaerophilales	NA	NA	NA	0.210121	0.000246806	no	Confirmed Non-core
35850f628be05abbdb2c542ec957a13c1c9065ca	Bacteria;Firmicutes;Clostridia;Clostridiales;Lachnospiraceae;Blautia	0.974209	Bacteria	Firmicutes	Clostridia	Clostridiales	Lachnospiraceae	Blautia	NA	0.210121	7.40668e-05	no	Confirmed Non-core
e340c5db23530d58814364f79e8cd7b15625f1d0	NA	NA	NA	NA	NA	NA	NA	NA	NA	0.210121	0.000735352	no	Confirmed Non-core
edace65bb9511b289dfba00989f8fe8c7f0746b3	NA	NA	NA	NA	NA	NA	NA	NA	NA	0.210121	0.00025183	no	Confirmed Non-core
51a513549cc241289b50425bcbcaf83c9cb4f3c6	NA	NA	NA	NA	NA	NA	NA	NA	NA	0.210121	0.000238924	no	Confirmed Non-core
cb2218633176aefe191395cfc1b4b7f8d87727a4	NA	NA	NA	NA	NA	NA	NA	NA	NA	0.210121	0.000139629	no	Confirmed Non-core
f827750678dbc1a9267d9ede4bf2b36b2cc49c41	NA	NA	NA	NA	NA	NA	NA	NA	NA	0.210121	0.000146704	no	Confirmed Non-core
18747226c553e5f61e23cb6a7083e57462fcc994	NA	NA	NA	NA	NA	NA	NA	NA	NA	0.210121	0.000121007	no	Confirmed Non-core
aeb05f8b0c82bd63078ee372002adc5494bcab4e	Bacteria;Firmicutes;Clostridia;Clostridiales;Lachnospiraceae;Lachnospiraceae UCG-001;uncultured bacterium	0.72792	Bacteria	Firmicutes	Clostridia	Clostridiales	Lachnospiraceae	Lachnospiraceae UCG-001	uncultured bacterium	0.209021	0.000337929	no	Confirmed Non-core
0df75bbaecfe5e957aa7848b04c433a68843ff05	Bacteria;Cyanobacteria;Melainabacteria;Gastranaerophilales;uncultured bacterium;uncultured bacterium;uncultured bacterium	0.710414	Bacteria	Cyanobacteria	Melainabacteria	Gastranaerophilales	uncultured bacterium	uncultured bacterium	uncultured bacterium	0.209021	0.000130489	no	Confirmed Non-core
946381884c21ef074d63c0303456d1abf62281d3	NA	NA	NA	NA	NA	NA	NA	NA	NA	0.209021	0.000116523	no	Confirmed Non-core
574392ccf1b505e3abc913d2080263a1e555cd04	NA	NA	NA	NA	NA	NA	NA	NA	NA	0.209021	9.40151e-05	no	Confirmed Non-core
6a4d347060e97b837d7b04045a699905de7a2f75	NA	NA	NA	NA	NA	NA	NA	NA	NA	0.209021	7.72235e-05	no	Confirmed Non-core
c8b729ab3205d8636b6b101527d1b2dbfc80a1e1	Bacteria;Firmicutes;Erysipelotrichia;Erysipelotrichales;Erysipelotrichaceae;Erysipelotrichaceae UCG-004;uncultured bacterium	0.991972	Bacteria	Firmicutes	Erysipelotrichia	Erysipelotrichales	Erysipelotrichaceae	Erysipelotrichaceae UCG-004	uncultured bacterium	0.207921	0.000598643	no	Confirmed Non-core
2d82ca4bf3918804b978dde7b8f7c4bd294c948e	Bacteria;Firmicutes;Clostridia;Clostridiales;Ruminococcaceae;Ruminococcaceae UCG-014	0.999999	Bacteria	Firmicutes	Clostridia	Clostridiales	Ruminococcaceae	Ruminococcaceae UCG-014	NA	0.207921	0.000149982	no	Confirmed Non-core
d3a0b6cfa72ffeb197286ba6807fb09c1d6ade45	Bacteria;Firmicutes;Clostridia;Clostridiales;Ruminococcaceae;Faecalibacterium;uncultured bacterium	0.809658	Bacteria	Firmicutes	Clostridia	Clostridiales	Ruminococcaceae	Faecalibacterium	uncultured bacterium	0.207921	0.000119392	no	Confirmed Non-core
f92868896b47bf372f848870b2ed2d9785b1503a	Bacteria;Firmicutes;Erysipelotrichia;Erysipelotrichales;Erysipelotrichaceae	0.999945	Bacteria	Firmicutes	Erysipelotrichia	Erysipelotrichales	Erysipelotrichaceae	NA	NA	0.207921	7.19373e-05	no	Confirmed Non-core
86ca9a0653ef65a256b2de7c4f8250abb71424d5	NA	NA	NA	NA	NA	NA	NA	NA	NA	0.207921	0.000198338	no	Confirmed Non-core
007f10b54c2f37e7a30f9c92f7578f9646262699	Bacteria;Firmicutes;Bacilli;Lactobacillales;Lactobacillaceae;Lactobacillus	0.999997	Bacteria	Firmicutes	Bacilli	Lactobacillales	Lactobacillaceae	Lactobacillus	NA	0.206821	0.00197517	no	Confirmed Non-core
4168b63da4440f063bc105ca4fb0ee914b967f9e	Bacteria;Firmicutes;Clostridia;Clostridiales;Lachnospiraceae	0.999986	Bacteria	Firmicutes	Clostridia	Clostridiales	Lachnospiraceae	NA	NA	0.206821	0.00024323	no	Confirmed Non-core
3df46a76c1674c4b4bf625330a7f1487244a6308	NA	NA	NA	NA	NA	NA	NA	NA	NA	0.206821	0.000334699	no	Confirmed Non-core
60adfd7fbcbcc5c9a20674f1dcdb5eda8e22e08c	NA	NA	NA	NA	NA	NA	NA	NA	NA	0.206821	0.000197504	no	Confirmed Non-core
dde1c18ea0bf312c48f86426822da39e3703c827	NA	NA	NA	NA	NA	NA	NA	NA	NA	0.206821	0.000110077	no	Confirmed Non-core
6b4cb45d76edbaeefce01c097fb26786fdb8c772	Bacteria;Firmicutes;Clostridia;Clostridiales;Lachnospiraceae	0.999693	Bacteria	Firmicutes	Clostridia	Clostridiales	Lachnospiraceae	NA	NA	0.205721	0.000259608	no	Confirmed Non-core
561ab25195263fdd9fc10863d270c0c03ea365c9	Bacteria;Firmicutes;Clostridia;Clostridiales;Ruminococcaceae;Ruminococcaceae UCG-014	0.999299	Bacteria	Firmicutes	Clostridia	Clostridiales	Ruminococcaceae	Ruminococcaceae UCG-014	NA	0.205721	0.000181816	no	Confirmed Non-core
ae142bcf3a0b6c25d7eb1a72c3dfba28f5fa66d4	NA	NA	NA	NA	NA	NA	NA	NA	NA	0.205721	0.000904787	no	Confirmed Non-core
69a0b3b9adf8eea5466e977a81209843272c94b1	NA	NA	NA	NA	NA	NA	NA	NA	NA	0.205721	7.96499e-05	no	Confirmed Non-core
96915459ee1984889a2683e5dfb03a11a3af3697	NA	NA	NA	NA	NA	NA	NA	NA	NA	0.205721	0.000101648	no	Confirmed Non-core
d18caa929cfe655f527b17a8541d4b2f4b612d82	Bacteria;Bacteroidetes;Bacteroidia;Bacteroidales;Prevotellaceae;Prevotellaceae UCG-001	0.707812	Bacteria	Bacteroidetes	Bacteroidia	Bacteroidales	Prevotellaceae	Prevotellaceae UCG-001	NA	0.20462	0.000348667	no	Confirmed Non-core
24ba10519faa563de75b34d5fd54afda66417486	Bacteria;Firmicutes;Clostridia;Clostridiales;Christensenellaceae;Christensenellaceae R-7 group	0.98634	Bacteria	Firmicutes	Clostridia	Clostridiales	Christensenellaceae	Christensenellaceae R-7 group	NA	0.20462	0.000103705	no	Confirmed Non-core
bc4faef477b01f429800e5fc7588f680199c661b	Bacteria;Firmicutes;Clostridia;Clostridiales;Lachnospiraceae	0.999926	Bacteria	Firmicutes	Clostridia	Clostridiales	Lachnospiraceae	NA	NA	0.20462	0.000106474	no	Confirmed Non-core
bf03a02bfe70e09a84c57fc0613b7705ab3d8af9	NA	NA	NA	NA	NA	NA	NA	NA	NA	0.20462	0.000672472	no	Confirmed Non-core
d0f8f6ff2d0220ec806394259ed581c1b827a27c	NA	NA	NA	NA	NA	NA	NA	NA	NA	0.20462	0.00026325	no	Confirmed Non-core
eb6dda941ffbb1021c69e8dfeea6bfe5a0096f65	NA	NA	NA	NA	NA	NA	NA	NA	NA	0.20462	0.000121044	no	Confirmed Non-core
aa23b46d60c2460324345e9ec626c7d067e04438	NA	NA	NA	NA	NA	NA	NA	NA	NA	0.20462	0.000101241	no	Confirmed Non-core
57138f25b7997b7f9d306ddab4d9149bd43bab83	NA	NA	NA	NA	NA	NA	NA	NA	NA	0.20462	0.000120475	no	Confirmed Non-core
71c9e89e9828a516be8df619e06e8c1fe144bd2b	Bacteria;Firmicutes;Clostridia;Clostridiales;Lachnospiraceae	0.999797	Bacteria	Firmicutes	Clostridia	Clostridiales	Lachnospiraceae	NA	NA	0.20352	0.000645211	no	Confirmed Non-core
98c3da7cf13d678ebfbb77abe2a00ddd95e5f555	Bacteria;Firmicutes;Clostridia;Clostridiales;Lachnospiraceae;Marvinbryantia;uncultured bacterium	0.87985	Bacteria	Firmicutes	Clostridia	Clostridiales	Lachnospiraceae	Marvinbryantia	uncultured bacterium	0.20352	0.000455136	no	Confirmed Non-core
e36d2131b17b167830cf56352721fff9b4356257	Bacteria;Firmicutes;Clostridia;Clostridiales;Lachnospiraceae	0.998023	Bacteria	Firmicutes	Clostridia	Clostridiales	Lachnospiraceae	NA	NA	0.20352	0.000276652	no	Confirmed Non-core
be32eaa4262ae0592652f518004fdc0911d83d3a	Bacteria;Firmicutes;Erysipelotrichia;Erysipelotrichales;Erysipelotrichaceae;Erysipelatoclostridium;uncultured bacterium	0.877205	Bacteria	Firmicutes	Erysipelotrichia	Erysipelotrichales	Erysipelotrichaceae	Erysipelatoclostridium	uncultured bacterium	0.20352	0.000284698	no	Confirmed Non-core
b41b28af37a4e0750138d72b376c1ba3235bf25b	Bacteria;Firmicutes;Clostridia;Clostridiales;Ruminococcaceae;Ruminococcaceae UCG-014	1	Bacteria	Firmicutes	Clostridia	Clostridiales	Ruminococcaceae	Ruminococcaceae UCG-014	NA	0.20352	0.000185122	no	Confirmed Non-core
3faaca2af3fa78077bbe728b75e8293239673aa3	Bacteria;Firmicutes;Clostridia;Clostridiales;Ruminococcaceae;Ruminococcaceae UCG-014;uncultured rumen bacterium	0.772081	Bacteria	Firmicutes	Clostridia	Clostridiales	Ruminococcaceae	Ruminococcaceae UCG-014	uncultured rumen bacterium	0.20352	0.000144168	no	Confirmed Non-core
5f7e8f982d3ea4adf69f39d6b050530e5e4ebe48	Bacteria;Firmicutes;Clostridia;Clostridiales;Ruminococcaceae;Ruminococcaceae UCG-014	1	Bacteria	Firmicutes	Clostridia	Clostridiales	Ruminococcaceae	Ruminococcaceae UCG-014	NA	0.20352	0.000117059	no	Confirmed Non-core
9d6b507a049dd25fd94e68ce8f882f891db2ed89	Bacteria;Firmicutes;Clostridia;Clostridiales;Ruminococcaceae;uncultured	0.910964	Bacteria	Firmicutes	Clostridia	Clostridiales	Ruminococcaceae	uncultured	NA	0.20352	7.43654e-05	no	Confirmed Non-core
9861e462e17332f0ef838923dfc4c37f6fc2c3c8	Bacteria;Firmicutes;Clostridia;Clostridiales;Christensenellaceae;Christensenellaceae R-7 group	0.917529	Bacteria	Firmicutes	Clostridia	Clostridiales	Christensenellaceae	Christensenellaceae R-7 group	NA	0.20352	7.53169e-05	no	Confirmed Non-core
a4734260343fb8dfb8347046a924a65e09665b77	NA	NA	NA	NA	NA	NA	NA	NA	NA	0.20352	0.000561041	no	Confirmed Non-core
4b4d59819275ef75324a00f377cd246e6b793220	NA	NA	NA	NA	NA	NA	NA	NA	NA	0.20352	6.98815e-05	no	Confirmed Non-core
3448534028bf5c5fdea44aaf165900ec693e52ec	Bacteria;Bacteroidetes;Bacteroidia;Bacteroidales;Muribaculaceae;uncultured bacterium;uncultured bacterium	0.894194	Bacteria	Bacteroidetes	Bacteroidia	Bacteroidales	Muribaculaceae	uncultured bacterium	uncultured bacterium	0.20242	0.000334336	no	Confirmed Non-core
93a1950e7c3a6551272d156a47ec01338cc2f499	Bacteria;Firmicutes;Clostridia;Clostridiales;Ruminococcaceae;Ruminococcaceae UCG-005;uncultured bacterium	0.789508	Bacteria	Firmicutes	Clostridia	Clostridiales	Ruminococcaceae	Ruminococcaceae UCG-005	uncultured bacterium	0.20242	0.000133653	no	Confirmed Non-core
c966de281f1561b20bf1e1443405f14b37c49925	Bacteria;Bacteroidetes;Bacteroidia;Bacteroidales;Bacteroidaceae;Bacteroides	0.999998	Bacteria	Bacteroidetes	Bacteroidia	Bacteroidales	Bacteroidaceae	Bacteroides	NA	0.20242	0.000146765	no	Confirmed Non-core
7e32d934600cd11bb036407e808f4cc9aaf52377	Bacteria;Bacteroidetes;Bacteroidia;Bacteroidales;Muribaculaceae;uncultured bacterium;uncultured bacterium	0.979311	Bacteria	Bacteroidetes	Bacteroidia	Bacteroidales	Muribaculaceae	uncultured bacterium	uncultured bacterium	0.20242	7.93404e-05	no	Confirmed Non-core
fadc55685e126abf4b21598f0213f65e894c14d2	Bacteria;Firmicutes;Clostridia;Clostridiales;Lachnospiraceae	0.999434	Bacteria	Firmicutes	Clostridia	Clostridiales	Lachnospiraceae	NA	NA	0.20242	7.3883e-05	no	Confirmed Non-core
b189c79e36f3ea9029de9f263242aa825766734a	NA	NA	NA	NA	NA	NA	NA	NA	NA	0.20242	0.000146428	no	Confirmed Non-core
78fea45c8b257532345c46ab24f0d74adb3e6940	NA	NA	NA	NA	NA	NA	NA	NA	NA	0.20242	8.53378e-05	no	Confirmed Non-core
4b933a6c1cd0dd9cf8517b05b88d704e40f15f91	NA	NA	NA	NA	NA	NA	NA	NA	NA	0.20242	7.75199e-05	no	Confirmed Non-core
a43e623a4d0a7d5f3fa810cac50305d6b5d516ca	NA	NA	NA	NA	NA	NA	NA	NA	NA	0.20242	6.64398e-05	no	Confirmed Non-core
2446736a430aedabc2c191a5c3e5b98758abab64	NA	NA	NA	NA	NA	NA	NA	NA	NA	0.20242	7.54593e-05	no	Confirmed Non-core
8c3c0adaa97ad51ce6d2033b6a096b11df753f81	NA	NA	NA	NA	NA	NA	NA	NA	NA	0.20242	6.40356e-05	no	Confirmed Non-core
fd6a6ecba4214764936f9372806038884802b8b2	Bacteria;Firmicutes;Clostridia;Clostridiales;Lachnospiraceae;[Eubacterium] ventriosum group	0.991245	Bacteria	Firmicutes	Clostridia	Clostridiales	Lachnospiraceae	[Eubacterium] ventriosum group	NA	0.20132	0.000463843	no	Confirmed Non-core
b7ac6e075ecfb4bef53a0ad5430c1909538f64d2	Bacteria;Firmicutes;Clostridia;Clostridiales;Ruminococcaceae;Ruminococcus 1	0.9953	Bacteria	Firmicutes	Clostridia	Clostridiales	Ruminococcaceae	Ruminococcus 1	NA	0.20132	0.000304737	no	Confirmed Non-core
970c9fbe92dea75c0e9c9d5a29621a866a8b99a5	NA	NA	NA	NA	NA	NA	NA	NA	NA	0.20132	0.000568428	no	Confirmed Non-core
f45aa712e30b1731615ddf4f0d09f85a3f244f09	NA	NA	NA	NA	NA	NA	NA	NA	NA	0.20132	0.000258389	no	Confirmed Non-core
b759b717b81ccb322ca5816ca75f813842bae280	NA	NA	NA	NA	NA	NA	NA	NA	NA	0.20132	0.000213587	no	Confirmed Non-core
4ebbf3a417bd9fa6381dbfae94e952b9fb1ae17d	NA	NA	NA	NA	NA	NA	NA	NA	NA	0.20132	0.000193863	no	Confirmed Non-core
13355c5320fca257aae329531a4e69ec697ef862	NA	NA	NA	NA	NA	NA	NA	NA	NA	0.20132	0.000142155	no	Confirmed Non-core
dfd351699f09d72b68f297bb48405d6cf89001b1	NA	NA	NA	NA	NA	NA	NA	NA	NA	0.20132	0.000122707	no	Confirmed Non-core
f9f69babd35f4eaa7815ee45679bb82e8e083dde	NA	NA	NA	NA	NA	NA	NA	NA	NA	0.20132	0.000105748	no	Confirmed Non-core
356b31e4df140e473ccacbce2c4c6a3d65fd20b5	NA	NA	NA	NA	NA	NA	NA	NA	NA	0.20132	7.51179e-05	no	Confirmed Non-core
e9d4a68d0b503eb7893b77fb2b6d9a00e2ea8022	Bacteria;Firmicutes;Clostridia;Clostridiales;Lachnospiraceae	0.999611	Bacteria	Firmicutes	Clostridia	Clostridiales	Lachnospiraceae	NA	NA	0.20022	0.000238076	no	Confirmed Non-core
8d2b2e4f3a2f80fe77cc229ca407bb9bae90cd7e	Bacteria;Firmicutes;Clostridia;Clostridiales;Lachnospiraceae;Tyzzerella 3;uncultured bacterium	0.943173	Bacteria	Firmicutes	Clostridia	Clostridiales	Lachnospiraceae	Tyzzerella 3	uncultured bacterium	0.20022	0.000190554	no	Confirmed Non-core
0d15a07b26759c318953c1916b486ef39e47a465	Bacteria;Cyanobacteria;Melainabacteria;Gastranaerophilales;uncultured bacterium;uncultured bacterium;uncultured bacterium	0.781021	Bacteria	Cyanobacteria	Melainabacteria	Gastranaerophilales	uncultured bacterium	uncultured bacterium	uncultured bacterium	0.20022	0.000239932	no	Confirmed Non-core
011cb9a623f143377e7114163fa8fea97759299c	Bacteria;Cyanobacteria;Melainabacteria;Gastranaerophilales	1	Bacteria	Cyanobacteria	Melainabacteria	Gastranaerophilales	NA	NA	NA	0.20022	0.000143002	no	Confirmed Non-core
3f9bb9c4e83008e38269447543480beefeef7bb8	Bacteria;Firmicutes;Clostridia;Clostridiales;Lachnospiraceae;Blautia	0.977592	Bacteria	Firmicutes	Clostridia	Clostridiales	Lachnospiraceae	Blautia	NA	0.20022	7.48377e-05	no	Confirmed Non-core
57bf993dd7591c18544ab45c93be9b045299b95a	NA	NA	NA	NA	NA	NA	NA	NA	NA	0.20022	0.000263496	no	Confirmed Non-core
668754eca695d07fcb384b1bc6bf091fad1aafca	NA	NA	NA	NA	NA	NA	NA	NA	NA	0.20022	0.000137945	no	Confirmed Non-core
d961f451051c78364228f038a8e91a583f46d05a	NA	NA	NA	NA	NA	NA	NA	NA	NA	0.20022	9.83784e-05	no	Confirmed Non-core
87bc95dc73f67307fb38a9f0b23944b4ae6163ca	NA	NA	NA	NA	NA	NA	NA	NA	NA	0.20022	0.000117025	no	Confirmed Non-core
2771573b1d1edfbd50ed9aa9a8a7fac001e7b27d	NA	NA	NA	NA	NA	NA	NA	NA	NA	0.20022	8.76983e-05	no	Confirmed Non-core
0bab265b8a3286c1957295df88ef41efb95f2162	NA	NA	NA	NA	NA	NA	NA	NA	NA	0.20022	8.35275e-05	no	Confirmed Non-core
19ec691379dbda794941c698a03aa7bddde46cab	NA	NA	NA	NA	NA	NA	NA	NA	NA	0.20022	8.97249e-05	no	Confirmed Non-core
44e23330bf4aba2390da005fa08c116647052178	NA	NA	NA	NA	NA	NA	NA	NA	NA	0.20022	8.10694e-05	no	Confirmed Non-core
bd615bd8d7a556392a9cb2be48f6b932ba9f27d0	Bacteria;Firmicutes;Clostridia;Clostridiales;Lachnospiraceae	0.999975	Bacteria	Firmicutes	Clostridia	Clostridiales	Lachnospiraceae	NA	NA	0.19912	0.00145558	no	Confirmed Non-core
c63ffec8319d8b9ac2fb6efab1d8c6935a0852c4	Bacteria;Firmicutes;Clostridia;Clostridiales;Lachnospiraceae	0.999826	Bacteria	Firmicutes	Clostridia	Clostridiales	Lachnospiraceae	NA	NA	0.19912	0.000493731	no	Confirmed Non-core
fefd28cc9ece3958c8cd6903db48e0257228c6f6	Bacteria;Firmicutes;Clostridia;Clostridiales;Lachnospiraceae	0.99979	Bacteria	Firmicutes	Clostridia	Clostridiales	Lachnospiraceae	NA	NA	0.19912	0.000189826	no	Confirmed Non-core
a5bc3ced9a35f774be3a6f18963d2667cbfcc555	Bacteria;Firmicutes;Clostridia;Clostridiales;Lachnospiraceae;Blautia;uncultured bacterium	0.798542	Bacteria	Firmicutes	Clostridia	Clostridiales	Lachnospiraceae	Blautia	uncultured bacterium	0.19912	9.18838e-05	no	Confirmed Non-core
3779eb8494117a1a8b7708c829585232f344402e	NA	NA	NA	NA	NA	NA	NA	NA	NA	0.19912	0.00044318	no	Confirmed Non-core
ff8dd66d788131bd52c5583a1b6faf61c97c3bbc	NA	NA	NA	NA	NA	NA	NA	NA	NA	0.19912	0.000365088	no	Confirmed Non-core
4791a021e5c41a2da2931571899eae584d13ac93	NA	NA	NA	NA	NA	NA	NA	NA	NA	0.19912	0.000160734	no	Confirmed Non-core
398bf8c43992937a7902b10bddc7e14fdf3b891c	NA	NA	NA	NA	NA	NA	NA	NA	NA	0.19912	0.000139929	no	Confirmed Non-core
3b2ab037c44550a9d97608ac88114abfbf5f8bd7	NA	NA	NA	NA	NA	NA	NA	NA	NA	0.19912	0.000135179	no	Confirmed Non-core
1fa6584573649b65dd05937e94be189c2e95edef	NA	NA	NA	NA	NA	NA	NA	NA	NA	0.19912	0.0001603	no	Confirmed Non-core
d0d393c750d63fd2fe4ca625eabe31603e08a75f	NA	NA	NA	NA	NA	NA	NA	NA	NA	0.19912	0.000106658	no	Confirmed Non-core
589b990e989782e06b33365fd026887dc8f32836	NA	NA	NA	NA	NA	NA	NA	NA	NA	0.19912	0.000110401	no	Confirmed Non-core
757b788cebb5c006e07774cf3a8e6324246c8566	NA	NA	NA	NA	NA	NA	NA	NA	NA	0.19912	9.00647e-05	no	Confirmed Non-core
e3540d64e31e9e00a2012127723f12a8a7875f05	NA	NA	NA	NA	NA	NA	NA	NA	NA	0.19912	9.671e-05	no	Confirmed Non-core
08d55b10074ffa209c323fb12d37dd176c3763bf	NA	NA	NA	NA	NA	NA	NA	NA	NA	0.19912	8.38475e-05	no	Confirmed Non-core
b26bd6501f563cc464c0ed4aee8beaa438bb894d	NA	NA	NA	NA	NA	NA	NA	NA	NA	0.19912	7.60408e-05	no	Confirmed Non-core
6683af3e41840ac9cb9e5022bec9dc8684c4d823	Bacteria;Firmicutes;Clostridia;Clostridiales;Lachnospiraceae	0.999926	Bacteria	Firmicutes	Clostridia	Clostridiales	Lachnospiraceae	NA	NA	0.19802	0.0010662	no	Confirmed Non-core
be4a3d7321cb26c0534764bf678878ccb6810d4b	Bacteria;Firmicutes;Clostridia;Clostridiales;Lachnospiraceae	0.999866	Bacteria	Firmicutes	Clostridia	Clostridiales	Lachnospiraceae	NA	NA	0.19802	0.000918722	no	Confirmed Non-core
be02e91986a3f296b824424067e53594a7cd9ee0	Bacteria;Firmicutes;Clostridia;Clostridiales;Lachnospiraceae	0.999923	Bacteria	Firmicutes	Clostridia	Clostridiales	Lachnospiraceae	NA	NA	0.19802	0.000246159	no	Confirmed Non-core
0c55d4c0504dda06a8f9a0cb77190d40a2c42c42	Bacteria;Firmicutes;Clostridia;Clostridiales;Lachnospiraceae;Acetitomaculum;Firmicutes bacterium CAG_194_44_15	0.996229	Bacteria	Firmicutes	Clostridia	Clostridiales	Lachnospiraceae	Acetitomaculum	Firmicutes bacterium CAG_194_44_15	0.19802	0.000105388	no	Confirmed Non-core
03058e3b65373b7722b8fac18f8a2a7dca66e71e	NA	NA	NA	NA	NA	NA	NA	NA	NA	0.19802	0.000558747	no	Confirmed Non-core
d3454156d33ea8f15539874bb93a60da3d4ef656	NA	NA	NA	NA	NA	NA	NA	NA	NA	0.19802	0.000328862	no	Confirmed Non-core
c3263a25b5115a0218ea60d344d599e335ffb0dd	NA	NA	NA	NA	NA	NA	NA	NA	NA	0.19802	0.000179988	no	Confirmed Non-core
5c578d859da05338ed04a4ef56dddfe852e99316	NA	NA	NA	NA	NA	NA	NA	NA	NA	0.19802	0.000145806	no	Confirmed Non-core
76fa72f6d48aacf4883b561c75729971c4c9064b	NA	NA	NA	NA	NA	NA	NA	NA	NA	0.19802	0.000116007	no	Confirmed Non-core
6dffbe3ee7c39404d0bf27a2cd1d4f60b49e7a28	NA	NA	NA	NA	NA	NA	NA	NA	NA	0.19802	7.84466e-05	no	Confirmed Non-core
538cf381e960f15eb54acc19e6d915c4c19b1458	Bacteria;Bacteroidetes;Bacteroidia;Bacteroidales;Muribaculaceae;uncultured bacterium;uncultured bacterium	0.875145	Bacteria	Bacteroidetes	Bacteroidia	Bacteroidales	Muribaculaceae	uncultured bacterium	uncultured bacterium	0.19692	0.00031039	no	Confirmed Non-core
f76dac014c480bd011b2155fd54dc35a74037991	Bacteria;Firmicutes;Clostridia;Clostridiales;Lachnospiraceae	0.999811	Bacteria	Firmicutes	Clostridia	Clostridiales	Lachnospiraceae	NA	NA	0.19692	0.00019007	no	Confirmed Non-core
8bd7872dc07bc707d703aaf52e638b2f0646bfd0	NA	NA	NA	NA	NA	NA	NA	NA	NA	0.19692	0.000313738	no	Confirmed Non-core
dd913021d6d51ce454a96ca0348b04c0892eca6f	NA	NA	NA	NA	NA	NA	NA	NA	NA	0.19692	0.000244537	no	Confirmed Non-core
e9b4c029fe4a69b54e8fc30dc75903dcf307d10b	NA	NA	NA	NA	NA	NA	NA	NA	NA	0.19692	0.00014634	no	Confirmed Non-core
7ec520f3ff876a6be953c7dbc44c360480ded3f6	NA	NA	NA	NA	NA	NA	NA	NA	NA	0.19692	0.000112193	no	Confirmed Non-core
a9a8c116406a384b1f0f30c60ba8ea16e5c085a6	NA	NA	NA	NA	NA	NA	NA	NA	NA	0.19692	0.000120172	no	Confirmed Non-core
ee34a0e0eb340d525d2ab22c76ea6b9f5c373c12	NA	NA	NA	NA	NA	NA	NA	NA	NA	0.19692	9.62519e-05	no	Confirmed Non-core
593b36a85b8d9b7278690fe22e32445cc7128aac	NA	NA	NA	NA	NA	NA	NA	NA	NA	0.19692	9.14192e-05	no	Confirmed Non-core
967e66360c7bb1876a34f0ee2427922a10357e8a	NA	NA	NA	NA	NA	NA	NA	NA	NA	0.19692	8.40199e-05	no	Confirmed Non-core
cfa84393b680dfb6946a29898e8b9c74bdf11941	Bacteria;Firmicutes;Clostridia;Clostridiales;Lachnospiraceae	0.999847	Bacteria	Firmicutes	Clostridia	Clostridiales	Lachnospiraceae	NA	NA	0.19582	0.000252098	no	Confirmed Non-core
3b86c676c113c2c44ae5540109c4788dc905e45c	Bacteria;Firmicutes;Clostridia;Clostridiales;Lachnospiraceae	0.999864	Bacteria	Firmicutes	Clostridia	Clostridiales	Lachnospiraceae	NA	NA	0.19582	7.40763e-05	no	Confirmed Non-core
1951f6a9ea9e6a565ba25ca3da14074cf4532009	Bacteria;Firmicutes;Clostridia;Clostridiales;Lachnospiraceae	0.999968	Bacteria	Firmicutes	Clostridia	Clostridiales	Lachnospiraceae	NA	NA	0.19582	5.35015e-05	no	Confirmed Non-core
d9171826ab69fe2359fb8a7a579971b93ed1deb1	NA	NA	NA	NA	NA	NA	NA	NA	NA	0.19582	0.000356534	no	Confirmed Non-core
8c47607006815902645244a9ce736214fbe19220	NA	NA	NA	NA	NA	NA	NA	NA	NA	0.19582	0.000134385	no	Confirmed Non-core
e5cadd1cf119e195e94897dab71d1e9d441755a6	NA	NA	NA	NA	NA	NA	NA	NA	NA	0.19582	0.000113493	no	Confirmed Non-core
845dafeaddc98e7fe847b9d046ea1ab3111fd6a1	NA	NA	NA	NA	NA	NA	NA	NA	NA	0.19582	0.000101005	no	Confirmed Non-core
f1bd92eb270f68b7efc4ff927eb2f5075be5e20d	NA	NA	NA	NA	NA	NA	NA	NA	NA	0.19582	7.1876e-05	no	Confirmed Non-core
af98921b493352e55288c58ae7d915ae9c236e2c	Bacteria;Firmicutes;Clostridia;Clostridiales;Lachnospiraceae	0.999924	Bacteria	Firmicutes	Clostridia	Clostridiales	Lachnospiraceae	NA	NA	0.194719	0.00282408	no	Confirmed Non-core
a4469479aa3db0f594ff1e91527565041d0f4efa	Bacteria;Bacteroidetes;Bacteroidia;Bacteroidales;Muribaculaceae;uncultured Barnesiella sp.;uncultured Barnesiella sp.	0.722906	Bacteria	Bacteroidetes	Bacteroidia	Bacteroidales	Muribaculaceae	uncultured Barnesiella sp.	uncultured Barnesiella sp.	0.194719	0.000718188	no	Confirmed Non-core
517f66db882d5741cf9f3cee7a7e2ea6a8c0fb67	Bacteria;Firmicutes;Clostridia;Clostridiales;Ruminococcaceae;Ruminococcaceae UCG-014	0.999999	Bacteria	Firmicutes	Clostridia	Clostridiales	Ruminococcaceae	Ruminococcaceae UCG-014	NA	0.194719	8.3707e-05	no	Confirmed Non-core
9b0f8425e53de47b7805c63e585f088a56149abc	NA	NA	NA	NA	NA	NA	NA	NA	NA	0.194719	0.000364236	no	Confirmed Non-core
105b1a563bf2ed330801d86802f89c2dc6a43d8a	NA	NA	NA	NA	NA	NA	NA	NA	NA	0.194719	0.000200073	no	Confirmed Non-core
7368f912004c9e90c0171e0e26558b4003445a78	NA	NA	NA	NA	NA	NA	NA	NA	NA	0.194719	0.000203268	no	Confirmed Non-core
d257d4975182376719a4ad035d902450f8d5fdb8	NA	NA	NA	NA	NA	NA	NA	NA	NA	0.194719	0.000159197	no	Confirmed Non-core
15c218b77741933634206f6aec80ca692bf69289	NA	NA	NA	NA	NA	NA	NA	NA	NA	0.194719	8.06058e-05	no	Confirmed Non-core
ed86dd00901cdf445a65f1cd98e81b689de45f7d	NA	NA	NA	NA	NA	NA	NA	NA	NA	0.194719	9.27251e-05	no	Confirmed Non-core
6b9a36f4a14e97de81baff7ce9ff3b4e4ecab294	NA	NA	NA	NA	NA	NA	NA	NA	NA	0.194719	7.25726e-05	no	Confirmed Non-core
f663b9985e17964da7477b49229457f704b9d202	Bacteria;Bacteroidetes;Bacteroidia;Bacteroidales;Muribaculaceae;uncultured bacterium;uncultured bacterium	0.982301	Bacteria	Bacteroidetes	Bacteroidia	Bacteroidales	Muribaculaceae	uncultured bacterium	uncultured bacterium	0.193619	0.00023834	no	Confirmed Non-core
9ac4bb3412918dd16f0ae9716a779092d524b089	Bacteria;Bacteroidetes;Bacteroidia;Bacteroidales;Muribaculaceae;uncultured bacterium;uncultured bacterium	0.965105	Bacteria	Bacteroidetes	Bacteroidia	Bacteroidales	Muribaculaceae	uncultured bacterium	uncultured bacterium	0.193619	0.000112744	no	Confirmed Non-core
388521fe08fa8217a501705f867f9b0538ea297e	Bacteria;Firmicutes;Clostridia;Clostridiales;Lachnospiraceae;Acetitomaculum;uncultured bacterium	0.775035	Bacteria	Firmicutes	Clostridia	Clostridiales	Lachnospiraceae	Acetitomaculum	uncultured bacterium	0.193619	7.92436e-05	no	Confirmed Non-core
7c6b80988c4880c0e8e167409198f1e2bc46ec7b	NA	NA	NA	NA	NA	NA	NA	NA	NA	0.193619	0.000116319	no	Confirmed Non-core
fc3249b35a33e2e5cc2de8f1dd3e074dd376ef53	NA	NA	NA	NA	NA	NA	NA	NA	NA	0.193619	7.87642e-05	no	Confirmed Non-core
c128ef48c27437acd55f29991fd7a258ee257ba6	Bacteria;Bacteroidetes;Bacteroidia;Bacteroidales;Muribaculaceae;uncultured bacterium;uncultured bacterium	0.849968	Bacteria	Bacteroidetes	Bacteroidia	Bacteroidales	Muribaculaceae	uncultured bacterium	uncultured bacterium	0.192519	0.000143083	no	Confirmed Non-core
b4c118d0e95d265b5fd254a740a78cb703a9e5b9	Bacteria;Firmicutes;Clostridia;Clostridiales;Lachnospiraceae;Blautia	0.955142	Bacteria	Firmicutes	Clostridia	Clostridiales	Lachnospiraceae	Blautia	NA	0.192519	0.000162525	no	Confirmed Non-core
44e7640ee7b231a09a309233651ebfb0d73252da	NA	NA	NA	NA	NA	NA	NA	NA	NA	0.192519	0.000297137	no	Confirmed Non-core
3df409a82d62707c4e8c1005b330d285a8e728bb	NA	NA	NA	NA	NA	NA	NA	NA	NA	0.192519	0.000269469	no	Confirmed Non-core
c8b23a435021a3b630d1f76c998a6fdf5ef494a5	NA	NA	NA	NA	NA	NA	NA	NA	NA	0.192519	0.00013913	no	Confirmed Non-core
0c1dee38a3591466a79314c99d286acbd729f262	NA	NA	NA	NA	NA	NA	NA	NA	NA	0.192519	7.60516e-05	no	Confirmed Non-core
7edbb6d10677e3ea31aef84d6908afeca492b3ed	Bacteria;Firmicutes;Clostridia;Clostridiales;Ruminococcaceae	0.973884	Bacteria	Firmicutes	Clostridia	Clostridiales	Ruminococcaceae	NA	NA	0.191419	0.000135239	no	Confirmed Non-core
00054641a069fb9f02cbd99158bc0cc30aaa157f	NA	NA	NA	NA	NA	NA	NA	NA	NA	0.191419	0.00170947	no	Confirmed Non-core
ccc1713e21eb5baf947e853187b6681eb8b995e6	NA	NA	NA	NA	NA	NA	NA	NA	NA	0.191419	0.000664759	no	Confirmed Non-core
9f4ef185c52b565decfd1b74a393f9c8f885da20	NA	NA	NA	NA	NA	NA	NA	NA	NA	0.191419	0.000292932	no	Confirmed Non-core
c31f5e06837dcea434406dfa1dad962fa852f1c5	NA	NA	NA	NA	NA	NA	NA	NA	NA	0.191419	0.000226317	no	Confirmed Non-core
ab45d6e33b985e89fb3f83804b23b5ca62eaa33c	NA	NA	NA	NA	NA	NA	NA	NA	NA	0.191419	0.000162378	no	Confirmed Non-core
455b89586d98ba40a51df92b69152d7861752eb0	NA	NA	NA	NA	NA	NA	NA	NA	NA	0.191419	0.000162034	no	Confirmed Non-core
eed86dd4a6368aa916113f764adb75b72ca29301	NA	NA	NA	NA	NA	NA	NA	NA	NA	0.191419	0.000114894	no	Confirmed Non-core
34bc577105a43ad73fcb83a8242ccf8f5c4cd00e	NA	NA	NA	NA	NA	NA	NA	NA	NA	0.191419	7.33463e-05	no	Confirmed Non-core
f2fbb6428ceb60eaff8e44cdf37353695d5480a9	NA	NA	NA	NA	NA	NA	NA	NA	NA	0.190319	0.000173033	no	Confirmed Non-core
37a69bd11196a71adf01f1572b4fb41d6bf49bb0	NA	NA	NA	NA	NA	NA	NA	NA	NA	0.190319	0.000130402	no	Confirmed Non-core
7d917b9ccff420b9ea4f1298f68fa14b3c573b5e	NA	NA	NA	NA	NA	NA	NA	NA	NA	0.190319	0.000101173	no	Confirmed Non-core
0915c7015341b0692ddcd95ad81360604be9377e	NA	NA	NA	NA	NA	NA	NA	NA	NA	0.190319	9.73532e-05	no	Confirmed Non-core
a1ae8628157cae220c1026a7cc47907e30366e6d	NA	NA	NA	NA	NA	NA	NA	NA	NA	0.190319	8.18367e-05	no	Confirmed Non-core
ca071f9f5d9118de05c69a35bb1239688e82102e	NA	NA	NA	NA	NA	NA	NA	NA	NA	0.190319	7.65488e-05	no	Confirmed Non-core
f60c176f2b47149beee6f64934a4b3ec643ea2e1	NA	NA	NA	NA	NA	NA	NA	NA	NA	0.190319	7.81231e-05	no	Confirmed Non-core
079b96a89b5fee3cb44f8cdcd7fa93c15062bb16	NA	NA	NA	NA	NA	NA	NA	NA	NA	0.190319	7.1301e-05	no	Confirmed Non-core
f57c5dd0481b5f4788cafee8f7cb53510f113baf	Bacteria;Cyanobacteria;Melainabacteria;Gastranaerophilales	0.999997	Bacteria	Cyanobacteria	Melainabacteria	Gastranaerophilales	NA	NA	NA	0.189219	0.000312631	no	Confirmed Non-core
6ffefa3a6ea926d8c808be6e4c595169c0520c67	Bacteria;Actinobacteria;Coriobacteriia;Coriobacteriales;Eggerthellaceae	0.995423	Bacteria	Actinobacteria	Coriobacteriia	Coriobacteriales	Eggerthellaceae	NA	NA	0.189219	0.000165855	no	Confirmed Non-core
3af762b444408b1c6a230f240bddac546f7d995b	NA	NA	NA	NA	NA	NA	NA	NA	NA	0.189219	0.000463614	no	Confirmed Non-core
f930c7b17a1f736a87f3734a082a58b1e255bdb9	NA	NA	NA	NA	NA	NA	NA	NA	NA	0.189219	0.000195885	no	Confirmed Non-core
30ecee60b432bde4dbd50a7d90b3257c6893e9e4	NA	NA	NA	NA	NA	NA	NA	NA	NA	0.189219	0.000160809	no	Confirmed Non-core
de3d743b6b53be04c1fbcc30f62189f09c14a3e5	NA	NA	NA	NA	NA	NA	NA	NA	NA	0.189219	0.00015147	no	Confirmed Non-core
c91851446994750dda4b3d96730046ed49db6015	NA	NA	NA	NA	NA	NA	NA	NA	NA	0.189219	9.97463e-05	no	Confirmed Non-core
f7ea927e4d6761a0819038a5b20adcf5895a6ef3	NA	NA	NA	NA	NA	NA	NA	NA	NA	0.189219	0.000101575	no	Confirmed Non-core
3986ff95d92e01fbcfba05de523ba28d66142ea2	NA	NA	NA	NA	NA	NA	NA	NA	NA	0.189219	8.97626e-05	no	Confirmed Non-core
b5141c002690f26e6c6553651f21ad755b373d65	NA	NA	NA	NA	NA	NA	NA	NA	NA	0.189219	6.39634e-05	no	Confirmed Non-core
87dafbdd49dabce0cfec193868143cb0ceee1b2d	NA	NA	NA	NA	NA	NA	NA	NA	NA	0.189219	5.79434e-05	no	Confirmed Non-core
21093dc81f1f295994ea072d6a08e9c769abbec6	Bacteria;Firmicutes;Clostridia;Clostridiales;Lachnospiraceae;Blautia	0.940466	Bacteria	Firmicutes	Clostridia	Clostridiales	Lachnospiraceae	Blautia	NA	0.188119	0.000149224	no	Confirmed Non-core
cd86406dff56fba0eb230bec0ebc1d90efce9232	Bacteria;Firmicutes;Clostridia;Clostridiales;Ruminococcaceae	0.999521	Bacteria	Firmicutes	Clostridia	Clostridiales	Ruminococcaceae	NA	NA	0.188119	5.46587e-05	no	Confirmed Non-core
6a8eb0908cac94ab8a013f4b3a61b7b8e3c5c6ed	NA	NA	NA	NA	NA	NA	NA	NA	NA	0.188119	0.000323652	no	Confirmed Non-core
ca9b4638136cad214f01ab93d899a2328dedb9d1	NA	NA	NA	NA	NA	NA	NA	NA	NA	0.188119	0.000227539	no	Confirmed Non-core
14faa9d1e87bc4172e860e4f7bfd94f512ba368f	NA	NA	NA	NA	NA	NA	NA	NA	NA	0.188119	0.000198695	no	Confirmed Non-core
2990eed683ce78fbe84a4339d5881b8cf5d163d8	NA	NA	NA	NA	NA	NA	NA	NA	NA	0.188119	0.000172706	no	Confirmed Non-core
580dfa6dcd992122ad80a4d1fb0fbbb32755eb85	NA	NA	NA	NA	NA	NA	NA	NA	NA	0.188119	0.000162905	no	Confirmed Non-core
572ea8865d2b35eda740c083b0c77e84fb958246	NA	NA	NA	NA	NA	NA	NA	NA	NA	0.188119	0.000155928	no	Confirmed Non-core
8683c559384ad733dd89c393c7cbf75d0c6c2414	NA	NA	NA	NA	NA	NA	NA	NA	NA	0.188119	0.000136323	no	Confirmed Non-core
d1014fd5e69e27749f7d0394cdab13fd1ecbafdb	NA	NA	NA	NA	NA	NA	NA	NA	NA	0.188119	5.74475e-05	no	Confirmed Non-core
ff588edab42703399c6ef0d2ffcfbe2694100590	NA	NA	NA	NA	NA	NA	NA	NA	NA	0.187019	0.000207286	no	Confirmed Non-core
ce34bbf69ccc78ccca67fc5be42827d348331aae	NA	NA	NA	NA	NA	NA	NA	NA	NA	0.187019	0.000175984	no	Confirmed Non-core
7eaaea4e976becc488651d634b5cff57a7111f8f	NA	NA	NA	NA	NA	NA	NA	NA	NA	0.187019	0.000179517	no	Confirmed Non-core
d2ad2353f88e917ee6ceb198f1badf726f9ee181	Bacteria;Bacteroidetes;Bacteroidia;Bacteroidales;Muribaculaceae;uncultured bacterium;uncultured bacterium	0.989241	Bacteria	Bacteroidetes	Bacteroidia	Bacteroidales	Muribaculaceae	uncultured bacterium	uncultured bacterium	0.185919	0.000122783	no	Confirmed Non-core
b3bff77aefb7eadab9b48d0b49c8627c724b90d1	NA	NA	NA	NA	NA	NA	NA	NA	NA	0.185919	0.000398375	no	Confirmed Non-core
c40d0b1f3c4b71220977c952183d3780d28c3393	NA	NA	NA	NA	NA	NA	NA	NA	NA	0.185919	0.000366355	no	Confirmed Non-core
b0ba6174444a51ef51474a0b6fdb6620f5e3ba38	NA	NA	NA	NA	NA	NA	NA	NA	NA	0.185919	0.000239878	no	Confirmed Non-core
f4f3be3bb941ba5f1ed0211904fbf9c0ce2eaddd	NA	NA	NA	NA	NA	NA	NA	NA	NA	0.185919	0.000123188	no	Confirmed Non-core
f362526db61c02885aff1e6d50e327467aef1467	NA	NA	NA	NA	NA	NA	NA	NA	NA	0.185919	0.000113397	no	Confirmed Non-core
66b444f8627eee218535ec40b2694b0822c513d3	NA	NA	NA	NA	NA	NA	NA	NA	NA	0.185919	8.94593e-05	no	Confirmed Non-core
53d4fd95d7b6d48366ac1ab71b2f50d66b36ca88	NA	NA	NA	NA	NA	NA	NA	NA	NA	0.185919	9.36472e-05	no	Confirmed Non-core
9412b50bc6e08cc0173a050b084c40465047052d	NA	NA	NA	NA	NA	NA	NA	NA	NA	0.185919	8.88985e-05	no	Confirmed Non-core
ce1551e3f08f42ee2626b39e1afb749e87493f0f	NA	NA	NA	NA	NA	NA	NA	NA	NA	0.185919	9.10307e-05	no	Confirmed Non-core
564ad7cc0d7548b1c9a384c31378a9083ff2e2ef	NA	NA	NA	NA	NA	NA	NA	NA	NA	0.185919	6.33644e-05	no	Confirmed Non-core
d115f914f430ddadb67334b4541f19c42d4c5855	Bacteria;Firmicutes;Clostridia;Clostridiales;Lachnospiraceae	0.999887	Bacteria	Firmicutes	Clostridia	Clostridiales	Lachnospiraceae	NA	NA	0.184818	0.000378055	no	Confirmed Non-core
1f3aa7e0d0add62daa4f11d81b08e20f64f66099	Bacteria;Firmicutes;Clostridia;Clostridiales;Lachnospiraceae;Lachnospiraceae UCG-008;metagenome	0.86702	Bacteria	Firmicutes	Clostridia	Clostridiales	Lachnospiraceae	Lachnospiraceae UCG-008	metagenome	0.184818	6.81855e-05	no	Confirmed Non-core
a88dde09516506e850b62593842b00a312728eb3	NA	NA	NA	NA	NA	NA	NA	NA	NA	0.184818	0.000416681	no	Confirmed Non-core
94b080dece05871389258a3a787579a9431d1a7e	NA	NA	NA	NA	NA	NA	NA	NA	NA	0.184818	0.000209038	no	Confirmed Non-core
34c5a3a9a3944716f8704002c7d114c7e470d4b3	NA	NA	NA	NA	NA	NA	NA	NA	NA	0.184818	0.000179566	no	Confirmed Non-core
579f15f877cf74dbc95d1143d583ed7eb0010404	NA	NA	NA	NA	NA	NA	NA	NA	NA	0.184818	0.000186312	no	Confirmed Non-core
be1a505671d7fcba6e155e893687591108161c8d	NA	NA	NA	NA	NA	NA	NA	NA	NA	0.184818	0.000105504	no	Confirmed Non-core
1c93be49e2920621943112e6d88ad3380b46b01c	NA	NA	NA	NA	NA	NA	NA	NA	NA	0.184818	0.000129339	no	Confirmed Non-core
92c9e23930b4b9f3a81165e06b39c604df9f4dc8	NA	NA	NA	NA	NA	NA	NA	NA	NA	0.184818	0.000105714	no	Confirmed Non-core
c6195c211ed5d624bff4fbd453933ed3fa5d0dd3	NA	NA	NA	NA	NA	NA	NA	NA	NA	0.184818	9.99401e-05	no	Confirmed Non-core
def2d7b2b8c2f2ea3154fe6dae9c4508217d19e6	NA	NA	NA	NA	NA	NA	NA	NA	NA	0.184818	8.90103e-05	no	Confirmed Non-core
f8cdd661b5d592fe16d29b92ede8f72dc260173b	NA	NA	NA	NA	NA	NA	NA	NA	NA	0.184818	8.71469e-05	no	Confirmed Non-core
2060a1a12d492ffe7965470661803f550810187a	NA	NA	NA	NA	NA	NA	NA	NA	NA	0.184818	6.93024e-05	no	Confirmed Non-core
24de1cae7a8aade7ea28f78fc92d935b3dcb1c58	Bacteria;Firmicutes;Clostridia;Clostridiales;Lachnospiraceae	0.99982	Bacteria	Firmicutes	Clostridia	Clostridiales	Lachnospiraceae	NA	NA	0.183718	0.000656572	no	Confirmed Non-core
4e7f620c39b0223d1cf2ab35056ef8ba6babe249	Bacteria;Firmicutes;Clostridia;Clostridiales;Ruminococcaceae;Ruminococcaceae UCG-014	1	Bacteria	Firmicutes	Clostridia	Clostridiales	Ruminococcaceae	Ruminococcaceae UCG-014	NA	0.183718	7.03261e-05	no	Confirmed Non-core
79c8a84a70735efa3c7c9714b4a4806f15522fcb	NA	NA	NA	NA	NA	NA	NA	NA	NA	0.183718	0.000120521	no	Confirmed Non-core
bdff9b05069c333a60a399cd299cf9606f80f10f	NA	NA	NA	NA	NA	NA	NA	NA	NA	0.183718	0.000102889	no	Confirmed Non-core
e64203c544c79b862afbd4197012b04222eca96d	NA	NA	NA	NA	NA	NA	NA	NA	NA	0.183718	9.00968e-05	no	Confirmed Non-core
8f8aabda577830078dd8152483e72d0688d9566d	NA	NA	NA	NA	NA	NA	NA	NA	NA	0.183718	7.25779e-05	no	Confirmed Non-core
58f2d55b6e58abe22ac11f031853c05d1db09d65	NA	NA	NA	NA	NA	NA	NA	NA	NA	0.183718	7.59642e-05	no	Confirmed Non-core
614471e428c83e7ef2685954b498b79b19fd78c1	NA	NA	NA	NA	NA	NA	NA	NA	NA	0.183718	7.5913e-05	no	Confirmed Non-core
886fb5c356fbf990fc887d2720e17473456259a3	Bacteria;Bacteroidetes;Bacteroidia;Bacteroidales;Bacteroidaceae;Bacteroides;Bacteroides uniformis	0.910964	Bacteria	Bacteroidetes	Bacteroidia	Bacteroidales	Bacteroidaceae	Bacteroides	Bacteroides uniformis	0.182618	0.000397797	no	Confirmed Non-core
f5f88760fbddbaa553687be7c655b9cddf7418bd	Bacteria;Firmicutes;Clostridia;Clostridiales;Lachnospiraceae;Blautia	0.921151	Bacteria	Firmicutes	Clostridia	Clostridiales	Lachnospiraceae	Blautia	NA	0.182618	0.000157173	no	Confirmed Non-core
7087b975612fb5ac14a13ee2320aba49670a5dc9	Bacteria;Firmicutes;Clostridia;Clostridiales;Lachnospiraceae	0.999627	Bacteria	Firmicutes	Clostridia	Clostridiales	Lachnospiraceae	NA	NA	0.182618	9.04874e-05	no	Confirmed Non-core
14f536ebe27f14cd0b2341a24a68f4859599e3d8	NA	NA	NA	NA	NA	NA	NA	NA	NA	0.182618	0.000312459	no	Confirmed Non-core
1a6b8d474af5a32f36c1f5c8a5744d09004f5f86	NA	NA	NA	NA	NA	NA	NA	NA	NA	0.182618	0.000188749	no	Confirmed Non-core
aa89d80cc64f6050f4ef077f4c813c0e128d0192	NA	NA	NA	NA	NA	NA	NA	NA	NA	0.182618	0.000196793	no	Confirmed Non-core
bee506b3a935cf21d19dc07f5575b1785b7230c1	NA	NA	NA	NA	NA	NA	NA	NA	NA	0.182618	0.000161908	no	Confirmed Non-core
8686cbf137f416a9207c1710d9d13b340282f6db	NA	NA	NA	NA	NA	NA	NA	NA	NA	0.182618	0.000105135	no	Confirmed Non-core
7ca6edf2cdab2da728f04bf220d86a42abb625d1	NA	NA	NA	NA	NA	NA	NA	NA	NA	0.182618	8.51515e-05	no	Confirmed Non-core
78f59efff3ccd73046c3c21c470955f6c247b03d	NA	NA	NA	NA	NA	NA	NA	NA	NA	0.182618	9.96535e-05	no	Confirmed Non-core
6a7a06098b554dd9f0b8d5d337155dd30a44af04	NA	NA	NA	NA	NA	NA	NA	NA	NA	0.182618	6.98787e-05	no	Confirmed Non-core
e8cb6594b5e55a9685341b1170ad895874dbc8c4	NA	NA	NA	NA	NA	NA	NA	NA	NA	0.182618	6.69596e-05	no	Confirmed Non-core
5d6d513786382b62439611b4284ee09615a9dad2	Bacteria;Firmicutes;Clostridia;Clostridiales;Ruminococcaceae;Ruminococcaceae UCG-005;uncultured bacterium	0.708797	Bacteria	Firmicutes	Clostridia	Clostridiales	Ruminococcaceae	Ruminococcaceae UCG-005	uncultured bacterium	0.181518	0.000332437	no	Confirmed Non-core
b1298b40a6605bdba8dd6b3e76a7da5ae1aaa330	Bacteria;Firmicutes;Clostridia;Clostridiales;Ruminococcaceae;Ruminococcaceae UCG-014;uncultured Acetivibrio sp.	0.926505	Bacteria	Firmicutes	Clostridia	Clostridiales	Ruminococcaceae	Ruminococcaceae UCG-014	uncultured Acetivibrio sp.	0.181518	7.14335e-05	no	Confirmed Non-core
5b42baf0325f3a62d5ef722784f48900aa5af2b0	Bacteria;Firmicutes;Clostridia;Clostridiales;Christensenellaceae;Christensenellaceae R-7 group	0.895159	Bacteria	Firmicutes	Clostridia	Clostridiales	Christensenellaceae	Christensenellaceae R-7 group	NA	0.181518	6.75315e-05	no	Confirmed Non-core
6e0e4c73a620fae8f1cb668bd1c699c28dd14bf9	Bacteria;Firmicutes;Clostridia;Clostridiales;Lachnospiraceae	0.999973	Bacteria	Firmicutes	Clostridia	Clostridiales	Lachnospiraceae	NA	NA	0.181518	6.4588e-05	no	Confirmed Non-core
273601ec34b9e0cee133dc33d058f1caef52357f	Bacteria;Firmicutes;Clostridia;Clostridiales;Lachnospiraceae	0.999909	Bacteria	Firmicutes	Clostridia	Clostridiales	Lachnospiraceae	NA	NA	0.181518	5.7447e-05	no	Confirmed Non-core
50ac029db033f84c12b5a81add0c2fc75f8a5692	NA	NA	NA	NA	NA	NA	NA	NA	NA	0.181518	0.000543579	no	Confirmed Non-core
ea96e4decb154b02a47b402d91c58a134f427c86	NA	NA	NA	NA	NA	NA	NA	NA	NA	0.181518	0.000161903	no	Confirmed Non-core
5df46fdafcb981966b3dc111f6e39bcd1441086d	NA	NA	NA	NA	NA	NA	NA	NA	NA	0.181518	9.48283e-05	no	Confirmed Non-core
1910dfb091a440920328ae72a40b0cbfe4629901	NA	NA	NA	NA	NA	NA	NA	NA	NA	0.181518	6.25534e-05	no	Confirmed Non-core
d8225650e9851953b9b60bc95a1858b01f7c8c9a	NA	NA	NA	NA	NA	NA	NA	NA	NA	0.181518	6.20176e-05	no	Confirmed Non-core
61bdf153357062c152bd278167dd94ba5b36536a	Bacteria;Firmicutes;Clostridia;Clostridiales;Lachnospiraceae	0.999922	Bacteria	Firmicutes	Clostridia	Clostridiales	Lachnospiraceae	NA	NA	0.180418	0.000313267	no	Confirmed Non-core
e3709b4d10175ae8795f4ab79ebaf1e72ec438e5	Bacteria;Firmicutes;Clostridia;Clostridiales;Lachnospiraceae	0.99987	Bacteria	Firmicutes	Clostridia	Clostridiales	Lachnospiraceae	NA	NA	0.180418	0.000252117	no	Confirmed Non-core
1aed86780e5ee42efaae86628bcfe39a38038564	Bacteria;Firmicutes;Clostridia;Clostridiales;Ruminococcaceae;Ruminococcaceae UCG-005;uncultured bacterium	0.744664	Bacteria	Firmicutes	Clostridia	Clostridiales	Ruminococcaceae	Ruminococcaceae UCG-005	uncultured bacterium	0.180418	0.000262454	no	Confirmed Non-core
d8f068b626d73afebb34c624bec42af8134a069e	Bacteria;Firmicutes;Clostridia;Clostridiales;Ruminococcaceae;Subdoligranulum	0.748075	Bacteria	Firmicutes	Clostridia	Clostridiales	Ruminococcaceae	Subdoligranulum	NA	0.180418	6.85597e-05	no	Confirmed Non-core
973e44700a50a0f3e1e0be2153cfdf0b8eaf6e42	Bacteria;Firmicutes;Clostridia;Clostridiales;Ruminococcaceae;Ruminococcaceae UCG-004;uncultured bacterium	0.925546	Bacteria	Firmicutes	Clostridia	Clostridiales	Ruminococcaceae	Ruminococcaceae UCG-004	uncultured bacterium	0.180418	5.25025e-05	no	Confirmed Non-core
c2782cadbdc63cb1efef4ba1ad0e3e1f41dba0ae	Bacteria;Firmicutes;Clostridia;Clostridiales;Ruminococcaceae;Oscillospira;uncultured bacterium	0.792168	Bacteria	Firmicutes	Clostridia	Clostridiales	Ruminococcaceae	Oscillospira	uncultured bacterium	0.180418	5.97847e-05	no	Confirmed Non-core
6704612799cc3bb7c2eec6bd238256a4202c15c6	NA	NA	NA	NA	NA	NA	NA	NA	NA	0.180418	0.000300007	no	Confirmed Non-core
ae95bc82d0a5f8a8e825477951636c558207e658	NA	NA	NA	NA	NA	NA	NA	NA	NA	0.180418	0.00018458	no	Confirmed Non-core
4de32775b6d948f502a25e7c1ea96f0ac2a498b1	NA	NA	NA	NA	NA	NA	NA	NA	NA	0.180418	0.000165102	no	Confirmed Non-core
6b5a308673cde22c59ac22993ec47743079f50e1	NA	NA	NA	NA	NA	NA	NA	NA	NA	0.180418	0.000144185	no	Confirmed Non-core
6fc08d3536e3282dc14eb1c0e17aa2829d1a2aab	NA	NA	NA	NA	NA	NA	NA	NA	NA	0.180418	8.93845e-05	no	Confirmed Non-core
00903b9ec14592796a895b483169fcd11339b2c1	NA	NA	NA	NA	NA	NA	NA	NA	NA	0.180418	8.2287e-05	no	Confirmed Non-core
2c9435b51b953c527e4025b43035492f2e81f040	NA	NA	NA	NA	NA	NA	NA	NA	NA	0.180418	7.87267e-05	no	Confirmed Non-core
5704b1d7ff535a832d743ee0131d045db7c5f1fa	Bacteria;Bacteroidetes;Bacteroidia;Bacteroidales;Tannerellaceae;Parabacteroides	1	Bacteria	Bacteroidetes	Bacteroidia	Bacteroidales	Tannerellaceae	Parabacteroides	NA	0.179318	0.000421982	no	Confirmed Non-core
edad976b6c30e96ce0d177673ea7955c291335d7	Bacteria;Firmicutes;Clostridia;Clostridiales;Ruminococcaceae;Ruminococcaceae UCG-014	1	Bacteria	Firmicutes	Clostridia	Clostridiales	Ruminococcaceae	Ruminococcaceae UCG-014	NA	0.179318	0.000332549	no	Confirmed Non-core
28716963fdc98a998322410d17d7318a81c6ea3e	Bacteria;Firmicutes;Clostridia;Clostridiales;Lachnospiraceae	0.998094	Bacteria	Firmicutes	Clostridia	Clostridiales	Lachnospiraceae	NA	NA	0.179318	8.36364e-05	no	Confirmed Non-core
7ced4599acd1442cc409796aaaeb09045b5c4ea0	NA	NA	NA	NA	NA	NA	NA	NA	NA	0.179318	0.000339646	no	Confirmed Non-core
0b5e5fd0bfe16255a5ff0503b253f3f76dc1b5af	NA	NA	NA	NA	NA	NA	NA	NA	NA	0.179318	0.000143447	no	Confirmed Non-core
a69a0a7b4eabf3477e12406e09135848e5fa297d	NA	NA	NA	NA	NA	NA	NA	NA	NA	0.179318	0.000159132	no	Confirmed Non-core
3ad1ef7272ecb09d138b228ecbf0f7a422201b27	NA	NA	NA	NA	NA	NA	NA	NA	NA	0.179318	0.000118186	no	Confirmed Non-core
f54ab057cff6376de2bb6ce0f2ab1b24d98da661	NA	NA	NA	NA	NA	NA	NA	NA	NA	0.179318	9.15346e-05	no	Confirmed Non-core
7787d7903adb6a0b7e7791f8a77d779bfc81c1d1	NA	NA	NA	NA	NA	NA	NA	NA	NA	0.179318	0.00010749	no	Confirmed Non-core
5ee73dc1140d4026e2401504a36c24bc6b3ce7c5	NA	NA	NA	NA	NA	NA	NA	NA	NA	0.179318	7.15009e-05	no	Confirmed Non-core
35d5b1893d48b9f4b9bb8dcfbe89a22d5c21f964	NA	NA	NA	NA	NA	NA	NA	NA	NA	0.179318	7.286e-05	no	Confirmed Non-core
5d9cd0788697e2df5949760d999374851f32f5fe	Bacteria;Firmicutes;Clostridia;Clostridiales;Lachnospiraceae	0.999927	Bacteria	Firmicutes	Clostridia	Clostridiales	Lachnospiraceae	NA	NA	0.178218	0.000344404	no	Confirmed Non-core
1d8b83b942a63df20b276fc9357d8f77c10fb713	Bacteria;Firmicutes;Clostridia;Clostridiales;Lachnospiraceae;Blautia	0.938799	Bacteria	Firmicutes	Clostridia	Clostridiales	Lachnospiraceae	Blautia	NA	0.178218	0.00012326	no	Confirmed Non-core
fc88d087f58030e30bfe29583c5d2715244f1eae	Bacteria;Firmicutes;Clostridia;Clostridiales;Ruminococcaceae;Ruminococcaceae UCG-014;uncultured rumen bacterium	0.818987	Bacteria	Firmicutes	Clostridia	Clostridiales	Ruminococcaceae	Ruminococcaceae UCG-014	uncultured rumen bacterium	0.178218	7.02655e-05	no	Confirmed Non-core
bb3d0e988236edb06c2bd7553c2642c4bd4f7e96	Bacteria;Firmicutes;Clostridia;Clostridiales;Family XIII;Family XIII AD3011 group;uncultured bacterium	0.725396	Bacteria	Firmicutes	Clostridia	Clostridiales	Family XIII	Family XIII AD3011 group	uncultured bacterium	0.178218	5.19629e-05	no	Confirmed Non-core
944052b28539596b57bb0b1235f0cd500a0b4b8e	NA	NA	NA	NA	NA	NA	NA	NA	NA	0.178218	0.000236515	no	Confirmed Non-core
95982c772755d4c908bd0dd4aba8f6e73d02d5a2	NA	NA	NA	NA	NA	NA	NA	NA	NA	0.178218	0.000145013	no	Confirmed Non-core
227b8cf4e4fa8dd7229fbe7e9a2d6b5ba783668b	NA	NA	NA	NA	NA	NA	NA	NA	NA	0.178218	0.000147042	no	Confirmed Non-core
7fbb4997ddae396bc102a3c13c67cb92058a1145	NA	NA	NA	NA	NA	NA	NA	NA	NA	0.178218	0.000127314	no	Confirmed Non-core
7d516badedcc51538d1c7e64f34b99e1043794f9	NA	NA	NA	NA	NA	NA	NA	NA	NA	0.178218	0.000158209	no	Confirmed Non-core
366f5769b77359875da0c1e91feb901214d65f5f	NA	NA	NA	NA	NA	NA	NA	NA	NA	0.178218	7.81151e-05	no	Confirmed Non-core
cd9190477a611bdaf46e139c2838c500fdb85696	NA	NA	NA	NA	NA	NA	NA	NA	NA	0.178218	7.38425e-05	no	Confirmed Non-core
9f8a02d2a11158e1e92a04f25ddb7566b42f095a	NA	NA	NA	NA	NA	NA	NA	NA	NA	0.177118	0.00121159	no	Confirmed Non-core
9a10f98c89215d5ee6b63eb7d9a4847323a13988	NA	NA	NA	NA	NA	NA	NA	NA	NA	0.177118	0.000268688	no	Confirmed Non-core
665b488877d319e9f65be4c33c5a3de11dc3e312	NA	NA	NA	NA	NA	NA	NA	NA	NA	0.177118	0.000131893	no	Confirmed Non-core
64b73876ad83a770de1bfc11557c02cec8586319	NA	NA	NA	NA	NA	NA	NA	NA	NA	0.177118	0.000126898	no	Confirmed Non-core
050fda63f9a7311b4d6ab864bee0e431aef9ee5c	NA	NA	NA	NA	NA	NA	NA	NA	NA	0.177118	0.000107885	no	Confirmed Non-core
37d1021d6bbc8bf4a19acef43a2ef09213a45012	NA	NA	NA	NA	NA	NA	NA	NA	NA	0.177118	6.73737e-05	no	Confirmed Non-core
c8f38a10947755daeb8b1c375bf9a1eb654f736a	NA	NA	NA	NA	NA	NA	NA	NA	NA	0.177118	6.55272e-05	no	Confirmed Non-core
95f5020faca2955318dd9a593ef007cf21ecbab7	Bacteria;Bacteroidetes;Bacteroidia;Bacteroidales;Prevotellaceae	0.998855	Bacteria	Bacteroidetes	Bacteroidia	Bacteroidales	Prevotellaceae	NA	NA	0.176018	0.00021798	no	Confirmed Non-core
b58169475a67cd91e359d8203932b1d4745d3a75	Bacteria;Bacteroidetes;Bacteroidia;Bacteroidales;Bacteroidaceae;Bacteroides	0.988221	Bacteria	Bacteroidetes	Bacteroidia	Bacteroidales	Bacteroidaceae	Bacteroides	NA	0.176018	0.000258985	no	Confirmed Non-core
fa48337c4de18b92ebab5c6c268cfe61ee15d9c5	NA	NA	NA	NA	NA	NA	NA	NA	NA	0.176018	0.000340735	no	Confirmed Non-core
ad1db9ce0fb486622fbc8a66213d612ad333f4fe	NA	NA	NA	NA	NA	NA	NA	NA	NA	0.176018	0.000215833	no	Confirmed Non-core
41b0f7a5f270be5139181436f08dd3a3bd691b89	NA	NA	NA	NA	NA	NA	NA	NA	NA	0.176018	0.000150334	no	Confirmed Non-core
f93539a6daf87ece8b1da2fc6d83f77780a64db9	NA	NA	NA	NA	NA	NA	NA	NA	NA	0.176018	7.04024e-05	no	Confirmed Non-core
f706091f664ee1103c232fadf755be16e0bc20fb	Bacteria;Proteobacteria;Alphaproteobacteria;Rhodospirillales;uncultured;gut metagenome;gut metagenome	0.849013	Bacteria	Proteobacteria	Alphaproteobacteria	Rhodospirillales	uncultured	gut metagenome	gut metagenome	0.174917	0.000332388	no	Confirmed Non-core
3e13c53fefe2dbe619fb9f266b86b2c2b0b5880c	Bacteria;Firmicutes;Clostridia;Clostridiales;Lachnospiraceae	0.999812	Bacteria	Firmicutes	Clostridia	Clostridiales	Lachnospiraceae	NA	NA	0.174917	5.13661e-05	no	Confirmed Non-core
57e486859b5efa73dbb654967add9112493974de	NA	NA	NA	NA	NA	NA	NA	NA	NA	0.174917	0.000289185	no	Confirmed Non-core
4decc7750dd27931296c0d5d84a44647249b81e9	NA	NA	NA	NA	NA	NA	NA	NA	NA	0.174917	0.00012786	no	Confirmed Non-core
38e70c33e94809267b5e11564ebb10a38889d4ca	NA	NA	NA	NA	NA	NA	NA	NA	NA	0.174917	0.000111299	no	Confirmed Non-core
d88cfe85567e8e4762f02f8014eee707a8988371	NA	NA	NA	NA	NA	NA	NA	NA	NA	0.174917	8.95626e-05	no	Confirmed Non-core
95d7b9c706bc839da00609f49c7fa0cbd5706636	NA	NA	NA	NA	NA	NA	NA	NA	NA	0.174917	7.25849e-05	no	Confirmed Non-core
20d81792ad1167c1e5b9b15dbb9e32befcf201d7	NA	NA	NA	NA	NA	NA	NA	NA	NA	0.174917	5.9105e-05	no	Confirmed Non-core
2c9e4d1d0d5dcfd08fad40115e80169b7c59ecf5	NA	NA	NA	NA	NA	NA	NA	NA	NA	0.174917	7.53521e-05	no	Confirmed Non-core
e7bdae44c67e1c0b211233f71fa0619bcf7e217a	NA	NA	NA	NA	NA	NA	NA	NA	NA	0.174917	6.57549e-05	no	Confirmed Non-core
54533dae28b335ac32974d9393eb0801d7b65e37	NA	NA	NA	NA	NA	NA	NA	NA	NA	0.174917	5.74667e-05	no	Confirmed Non-core
52b92009a4670755a112347998d3a8f38fdaab0c	Bacteria;Firmicutes;Clostridia;Clostridiales;Ruminococcaceae;Ruminococcaceae UCG-014	1	Bacteria	Firmicutes	Clostridia	Clostridiales	Ruminococcaceae	Ruminococcaceae UCG-014	NA	0.173817	0.00012658	no	Confirmed Non-core
08ee2c99494623ca88eb52a42ca468734e4a8a7f	Bacteria;Cyanobacteria;Melainabacteria;Gastranaerophilales	1	Bacteria	Cyanobacteria	Melainabacteria	Gastranaerophilales	NA	NA	NA	0.173817	0.000150758	no	Confirmed Non-core
7d46fd6a8c6accefba90b0c7e6ac40ac721b7380	NA	NA	NA	NA	NA	NA	NA	NA	NA	0.173817	0.000151172	no	Confirmed Non-core
b3f7c2c160df13e005604f1fd9e7233983228464	NA	NA	NA	NA	NA	NA	NA	NA	NA	0.173817	0.000170205	no	Confirmed Non-core
5fa3938e2605624ede9f310abe939f9733a9834c	NA	NA	NA	NA	NA	NA	NA	NA	NA	0.173817	0.000189546	no	Confirmed Non-core
59b50232a7b510c72b1a400c7dbadf2639d8250e	NA	NA	NA	NA	NA	NA	NA	NA	NA	0.173817	0.000134057	no	Confirmed Non-core
9c2b67218424cf478d9d81b622d214b8138aa358	NA	NA	NA	NA	NA	NA	NA	NA	NA	0.173817	9.14356e-05	no	Confirmed Non-core
ac1ef7ce1eab251c24f6ac95c0ac02366839111d	NA	NA	NA	NA	NA	NA	NA	NA	NA	0.173817	6.61633e-05	no	Confirmed Non-core
135a259ae9c13c2ce2af547d8f49902603ac8e16	NA	NA	NA	NA	NA	NA	NA	NA	NA	0.173817	6.37691e-05	no	Confirmed Non-core
2b63c2edd9b69f0ce30275be974c9a06011155f2	NA	NA	NA	NA	NA	NA	NA	NA	NA	0.173817	6.2732e-05	no	Confirmed Non-core
7ebf58799529427d2d25bf1fb30c41d7b592f1aa	Bacteria;Bacteroidetes;Bacteroidia;Bacteroidales;Bacteroidaceae;Bacteroides	0.763139	Bacteria	Bacteroidetes	Bacteroidia	Bacteroidales	Bacteroidaceae	Bacteroides	NA	0.172717	0.00017298	no	Confirmed Non-core
884c4ae8765c5d0234e032097ba45c2ef51ea6cf	NA	NA	NA	NA	NA	NA	NA	NA	NA	0.172717	0.000180051	no	Confirmed Non-core
cd01bb7d9a1f0390d3c47fe1cb2f67f7751939cd	NA	NA	NA	NA	NA	NA	NA	NA	NA	0.172717	0.000118957	no	Confirmed Non-core
11d1e9f3155ef4bfcfa174e2601cd22f161c0cfc	NA	NA	NA	NA	NA	NA	NA	NA	NA	0.172717	8.81424e-05	no	Confirmed Non-core
953094db380672c2f6b788f238e7df2068c157c2	NA	NA	NA	NA	NA	NA	NA	NA	NA	0.172717	5.89858e-05	no	Confirmed Non-core
d28b5a770d246f2f439c0d02d3792a43866155e4	NA	NA	NA	NA	NA	NA	NA	NA	NA	0.172717	7.17431e-05	no	Confirmed Non-core
703b842f6ef8b1f6c32c3ad9929db9e2f78df1cc	NA	NA	NA	NA	NA	NA	NA	NA	NA	0.172717	5.72217e-05	no	Confirmed Non-core
a2a945f8d4f6fe70f07e0f737b26bb0ba1edda81	Bacteria;Firmicutes;Clostridia;Clostridiales;Ruminococcaceae;Ruminococcus 1;uncultured bacterium	0.808939	Bacteria	Firmicutes	Clostridia	Clostridiales	Ruminococcaceae	Ruminococcus 1	uncultured bacterium	0.171617	0.00193897	no	Confirmed Non-core
af26574995633aa452adc99b5e5bd0de09a8df73	Bacteria;Firmicutes;Clostridia;Clostridiales;Lachnospiraceae	0.99975	Bacteria	Firmicutes	Clostridia	Clostridiales	Lachnospiraceae	NA	NA	0.171617	0.000162472	no	Confirmed Non-core
861fc533a40d2e08ce1a7d961097eac387ab4a69	Bacteria;Firmicutes;Clostridia;Clostridiales;Lachnospiraceae	0.999945	Bacteria	Firmicutes	Clostridia	Clostridiales	Lachnospiraceae	NA	NA	0.171617	0.0001253	no	Confirmed Non-core
24f85b559900b61acff3445add78c2dd8ec51eb2	Bacteria;Firmicutes;Clostridia;Clostridiales;Clostridiales vadinBB60 group;uncultured bacterium;uncultured bacterium	0.755335	Bacteria	Firmicutes	Clostridia	Clostridiales	Clostridiales vadinBB60 group	uncultured bacterium	uncultured bacterium	0.171617	0.000112504	no	Confirmed Non-core
0e0846e3740cc64fa74ddc61e5a9970e6e2e5f30	NA	NA	NA	NA	NA	NA	NA	NA	NA	0.171617	0.000249093	no	Confirmed Non-core
1a41af33cd2ee84e02bdb7c2d80d7ec37d891ddf	NA	NA	NA	NA	NA	NA	NA	NA	NA	0.171617	0.000304343	no	Confirmed Non-core
c91656069723a85e413df35d8d3fbd082e384ea6	NA	NA	NA	NA	NA	NA	NA	NA	NA	0.171617	0.000239244	no	Confirmed Non-core
dd24b9e0d63df51a4ca56992d2d0e51d81dbb873	NA	NA	NA	NA	NA	NA	NA	NA	NA	0.171617	0.000295484	no	Confirmed Non-core
23c90e0159770d291b2135444434d998a31c3bda	NA	NA	NA	NA	NA	NA	NA	NA	NA	0.171617	0.000190176	no	Confirmed Non-core
177acdefbf73f6c699d00fc9a19d5b170e7c1113	NA	NA	NA	NA	NA	NA	NA	NA	NA	0.171617	0.000193698	no	Confirmed Non-core
4218a03e6ed330693d6e6e2f3a6812bd08532b7a	NA	NA	NA	NA	NA	NA	NA	NA	NA	0.171617	0.000136153	no	Confirmed Non-core
f01e1b0dee4fe6d9fcf1bddd488a85499edc2a99	NA	NA	NA	NA	NA	NA	NA	NA	NA	0.171617	0.000116378	no	Confirmed Non-core
4c4ed72cef82ac3f028f5f9b43cf8908f7b17ef5	NA	NA	NA	NA	NA	NA	NA	NA	NA	0.171617	9.69832e-05	no	Confirmed Non-core
1c3782fc086ec8148aed5126aa39a4a6805bddde	NA	NA	NA	NA	NA	NA	NA	NA	NA	0.171617	6.27425e-05	no	Confirmed Non-core
b200b8afea097460f3080b0babc7130c49e4f1d4	NA	NA	NA	NA	NA	NA	NA	NA	NA	0.171617	6.7281e-05	no	Confirmed Non-core
dce2ba0d87ef3dd32f138a22ce125492264f9b7a	NA	NA	NA	NA	NA	NA	NA	NA	NA	0.171617	5.32025e-05	no	Confirmed Non-core
8c990f4a0f9ff144068631346e1703c06198ce52	Bacteria;Proteobacteria;Alphaproteobacteria;Rhodospirillales;uncultured;uncultured bacterium;uncultured bacterium	0.733152	Bacteria	Proteobacteria	Alphaproteobacteria	Rhodospirillales	uncultured	uncultured bacterium	uncultured bacterium	0.170517	0.000405662	no	Confirmed Non-core
9df429f84ec60a4d317da4c81b4b5cc9e5ec6947	Bacteria;Firmicutes;Clostridia;Clostridiales;Lachnospiraceae	0.999744	Bacteria	Firmicutes	Clostridia	Clostridiales	Lachnospiraceae	NA	NA	0.170517	0.000252126	no	Confirmed Non-core
374301dadb8d5472c4eb553ab51291ee16121f8e	Bacteria;Bacteroidetes;Bacteroidia;Bacteroidales;Prevotellaceae	0.99873	Bacteria	Bacteroidetes	Bacteroidia	Bacteroidales	Prevotellaceae	NA	NA	0.170517	0.000183455	no	Confirmed Non-core
7e5a74da014427ef69f427217950474c698714cb	Bacteria;Firmicutes;Clostridia;Clostridiales;Lachnospiraceae;Marvinbryantia;uncultured bacterium	0.853593	Bacteria	Firmicutes	Clostridia	Clostridiales	Lachnospiraceae	Marvinbryantia	uncultured bacterium	0.170517	0.000133429	no	Confirmed Non-core
640670ded28ca28aa443b41c9e4a56b938745353	Bacteria;Cyanobacteria;Melainabacteria;Gastranaerophilales;uncultured bacterium;uncultured bacterium;uncultured bacterium	0.926971	Bacteria	Cyanobacteria	Melainabacteria	Gastranaerophilales	uncultured bacterium	uncultured bacterium	uncultured bacterium	0.170517	0.000101433	no	Confirmed Non-core
57e819d57e6c93c404b07d86409182baa25560b0	NA	NA	NA	NA	NA	NA	NA	NA	NA	0.170517	0.000209362	no	Confirmed Non-core
6e110458b9afdebf9d36d883c97d59e9152f6c92	NA	NA	NA	NA	NA	NA	NA	NA	NA	0.170517	0.000128673	no	Confirmed Non-core
5a82e753af5374154131aca25ee7f518e400d7f9	NA	NA	NA	NA	NA	NA	NA	NA	NA	0.170517	0.000173642	no	Confirmed Non-core
75a3cc38473db238b2604e5f6c829c9489b79f63	NA	NA	NA	NA	NA	NA	NA	NA	NA	0.170517	0.000119637	no	Confirmed Non-core
2de67f604e90e03eb63b2a415bebd68e3e3d704c	NA	NA	NA	NA	NA	NA	NA	NA	NA	0.170517	0.000109385	no	Confirmed Non-core
c8c2f35f1b89c830750087868366ddce7a27ade1	NA	NA	NA	NA	NA	NA	NA	NA	NA	0.170517	0.000105924	no	Confirmed Non-core
6be7542184d20a54923c170489979245d2bdbee2	NA	NA	NA	NA	NA	NA	NA	NA	NA	0.170517	8.83255e-05	no	Confirmed Non-core
5fdb32c49008e6e131f63f1cdbe4f90927582747	NA	NA	NA	NA	NA	NA	NA	NA	NA	0.170517	8.89022e-05	no	Confirmed Non-core
aae34345aa9b2f4a2c7ef438d023f41ef763f616	NA	NA	NA	NA	NA	NA	NA	NA	NA	0.170517	6.15968e-05	no	Confirmed Non-core
f7a8aec007b0d1f3b0a5646dd7734b9fef434889	Bacteria;Elusimicrobia;Elusimicrobia;Elusimicrobiales;Elusimicrobiaceae;Elusimicrobium	0.999961	Bacteria	Elusimicrobia	Elusimicrobia	Elusimicrobiales	Elusimicrobiaceae	Elusimicrobium	NA	0.169417	0.000342204	no	Confirmed Non-core
7fa0a77af51508630816af50ca608ad44b165ee0	Bacteria;Firmicutes;Clostridia;Clostridiales;Lachnospiraceae;Coprococcus 1;uncultured bacterium	0.809576	Bacteria	Firmicutes	Clostridia	Clostridiales	Lachnospiraceae	Coprococcus 1	uncultured bacterium	0.169417	5.41766e-05	no	Confirmed Non-core
518c27977f54ab2334480a99a68d47c842635c60	NA	NA	NA	NA	NA	NA	NA	NA	NA	0.169417	0.000232005	no	Confirmed Non-core
a01d7951d4397129d7d6988d230f8a6acf2e8e6b	NA	NA	NA	NA	NA	NA	NA	NA	NA	0.169417	0.000178901	no	Confirmed Non-core
7e40926d128c926a2656842365cd03051821b7e0	NA	NA	NA	NA	NA	NA	NA	NA	NA	0.169417	0.00018562	no	Confirmed Non-core
4985165a02c8f1ab816415cef626f8b986663427	NA	NA	NA	NA	NA	NA	NA	NA	NA	0.169417	0.000124493	no	Confirmed Non-core
b2fd3167ef5b7674a315c512a02cabcec69c30cc	NA	NA	NA	NA	NA	NA	NA	NA	NA	0.169417	0.000182114	no	Confirmed Non-core
4f003bfe47d0badb5e990e8c164a918e2cf6ebcf	NA	NA	NA	NA	NA	NA	NA	NA	NA	0.169417	0.000120024	no	Confirmed Non-core
981c490a1e422da889ef10310e007237bc05611d	NA	NA	NA	NA	NA	NA	NA	NA	NA	0.169417	0.000137142	no	Confirmed Non-core
b4f9101576c9f8b91e6070a13db0b4e54ba739d2	NA	NA	NA	NA	NA	NA	NA	NA	NA	0.169417	0.000128999	no	Confirmed Non-core
287e70f00a16d7210b423d6fe8b542c2e1dd8a05	NA	NA	NA	NA	NA	NA	NA	NA	NA	0.169417	7.47927e-05	no	Confirmed Non-core
01d0d27005a94c4a9b51a2a8c54c328235bc7b67	NA	NA	NA	NA	NA	NA	NA	NA	NA	0.169417	6.59546e-05	no	Confirmed Non-core
9ae0823323de6f7cb1f21cfcca55d8cd12fd3208	NA	NA	NA	NA	NA	NA	NA	NA	NA	0.169417	6.53808e-05	no	Confirmed Non-core
db671506bceaf22b006626fec4a3be00a839c2f4	NA	NA	NA	NA	NA	NA	NA	NA	NA	0.169417	4.86227e-05	no	Confirmed Non-core
63b557e30d2092c42c2ed781658d31ce969a2d58	Bacteria;Firmicutes;Clostridia;Clostridiales;Lachnospiraceae	0.999763	Bacteria	Firmicutes	Clostridia	Clostridiales	Lachnospiraceae	NA	NA	0.168317	0.000429214	no	Confirmed Non-core
b784359f97cc909266365257ef4afba654ced184	Bacteria;Cyanobacteria;Melainabacteria;Gastranaerophilales;uncultured bacterium;uncultured bacterium;uncultured bacterium	0.829014	Bacteria	Cyanobacteria	Melainabacteria	Gastranaerophilales	uncultured bacterium	uncultured bacterium	uncultured bacterium	0.168317	0.000109958	no	Confirmed Non-core
b49313375d8ee72814b3f083e0a57efd99c298cf	Bacteria;Bacteroidetes;Bacteroidia;Bacteroidales;Muribaculaceae;uncultured bacterium;uncultured bacterium	0.892344	Bacteria	Bacteroidetes	Bacteroidia	Bacteroidales	Muribaculaceae	uncultured bacterium	uncultured bacterium	0.168317	8.97897e-05	no	Confirmed Non-core
37d3af45d7d5298a50be0a6c8d7eeb7bbe392598	Bacteria;Firmicutes;Clostridia;Clostridiales;Ruminococcaceae;Subdoligranulum	0.99945	Bacteria	Firmicutes	Clostridia	Clostridiales	Ruminococcaceae	Subdoligranulum	NA	0.168317	5.57396e-05	no	Confirmed Non-core
55d8720f755820f56851e6e2cac2215189e41a34	Bacteria;Firmicutes;Clostridia;Clostridiales;Lachnospiraceae	0.999876	Bacteria	Firmicutes	Clostridia	Clostridiales	Lachnospiraceae	NA	NA	0.168317	5.08595e-05	no	Confirmed Non-core
328f8d9c1c6a6032b3fe748f05552d37e5eb7f78	NA	NA	NA	NA	NA	NA	NA	NA	NA	0.168317	0.000257138	no	Confirmed Non-core
550090e1ac2019861a014fd040272e2450b29b13	NA	NA	NA	NA	NA	NA	NA	NA	NA	0.168317	0.000192449	no	Confirmed Non-core
f3703ae26462c7cf7d245e0c91acbcf480e7999d	NA	NA	NA	NA	NA	NA	NA	NA	NA	0.168317	0.000127185	no	Confirmed Non-core
3220e998a4a69502fbc2eb9abc7a1f11d68ace2e	NA	NA	NA	NA	NA	NA	NA	NA	NA	0.168317	0.000117083	no	Confirmed Non-core
e94379d84b6dbb2ba85e6179e7d3e19a376d26a3	NA	NA	NA	NA	NA	NA	NA	NA	NA	0.168317	8.88752e-05	no	Confirmed Non-core
e241ad61961378b3c5cdb9aacfffbebc29ea5593	NA	NA	NA	NA	NA	NA	NA	NA	NA	0.168317	7.46235e-05	no	Confirmed Non-core
0b0e7f526658b2c203b06ffdf8ed7065aa848d7d	NA	NA	NA	NA	NA	NA	NA	NA	NA	0.168317	7.05533e-05	no	Confirmed Non-core
7139d262ba1e814e375db33d0118d833f892add2	NA	NA	NA	NA	NA	NA	NA	NA	NA	0.168317	6.5775e-05	no	Confirmed Non-core
685b1ce50edc84702bbc0e9f17eef9287899d3cf	NA	NA	NA	NA	NA	NA	NA	NA	NA	0.168317	5.92812e-05	no	Confirmed Non-core
6bb6585da3d6eea547205a6d58e935593d1d3435	NA	NA	NA	NA	NA	NA	NA	NA	NA	0.168317	5.51594e-05	no	Confirmed Non-core
c51019e0964b452bf579fbc36454a5e8ec87459f	Bacteria;Firmicutes;Clostridia;Clostridiales;Ruminococcaceae;Ruminococcus 1	0.999853	Bacteria	Firmicutes	Clostridia	Clostridiales	Ruminococcaceae	Ruminococcus 1	NA	0.167217	0.00139505	no	Confirmed Non-core
42836f591cac478c6f68e265db13e8daffc10d2f	Bacteria;Bacteroidetes;Bacteroidia;Bacteroidales;Prevotellaceae;Prevotellaceae UCG-001;uncultured bacterium	0.772112	Bacteria	Bacteroidetes	Bacteroidia	Bacteroidales	Prevotellaceae	Prevotellaceae UCG-001	uncultured bacterium	0.167217	0.000195407	no	Confirmed Non-core
d1d1509934986b2f2f52878acdc1819ec7316fde	Bacteria;Bacteroidetes;Bacteroidia;Bacteroidales;Muribaculaceae;uncultured bacterium;uncultured bacterium	0.934634	Bacteria	Bacteroidetes	Bacteroidia	Bacteroidales	Muribaculaceae	uncultured bacterium	uncultured bacterium	0.167217	0.000231878	no	Confirmed Non-core
cb7675ea48dd3c79878bf20acd503a4f593a7b13	Bacteria;Cyanobacteria;Melainabacteria;Gastranaerophilales	1	Bacteria	Cyanobacteria	Melainabacteria	Gastranaerophilales	NA	NA	NA	0.167217	0.000196137	no	Confirmed Non-core
64a9e9086fcd22fcdd3d94bdd715643af0c5d3cd	Bacteria;Bacteroidetes;Bacteroidia;Bacteroidales;Prevotellaceae;Prevotellaceae UCG-001;uncultured bacterium	0.802181	Bacteria	Bacteroidetes	Bacteroidia	Bacteroidales	Prevotellaceae	Prevotellaceae UCG-001	uncultured bacterium	0.167217	8.00745e-05	no	Confirmed Non-core
287818cc4f732e55b3eb0bd0c4ad166dfe9fd01e	Bacteria;Cyanobacteria;Melainabacteria;Gastranaerophilales	1	Bacteria	Cyanobacteria	Melainabacteria	Gastranaerophilales	NA	NA	NA	0.167217	9.69486e-05	no	Confirmed Non-core
1a59cc289f1824f9af6b864909b0d061691602fa	Bacteria;Firmicutes;Clostridia;Clostridiales;Lachnospiraceae	0.999908	Bacteria	Firmicutes	Clostridia	Clostridiales	Lachnospiraceae	NA	NA	0.167217	4.42413e-05	no	Confirmed Non-core
c4f0d33fb7c08a9bb98f078f1f5133c7d8775c83	NA	NA	NA	NA	NA	NA	NA	NA	NA	0.167217	0.000120239	no	Confirmed Non-core
d57c56c15a5939324a628c154575a4425ce5950f	NA	NA	NA	NA	NA	NA	NA	NA	NA	0.167217	0.00013548	no	Confirmed Non-core
67adb46c910652093be7bd85063a26739a90123c	NA	NA	NA	NA	NA	NA	NA	NA	NA	0.167217	9.28114e-05	no	Confirmed Non-core
e8607b2f252ada1882ce3a50fc5810665e6b2f16	NA	NA	NA	NA	NA	NA	NA	NA	NA	0.167217	6.24438e-05	no	Confirmed Non-core
970b064688fe2a81187922225b4fdb71a1b85109	NA	NA	NA	NA	NA	NA	NA	NA	NA	0.167217	5.57912e-05	no	Confirmed Non-core
1ea8f705d9ac672d6582d6b59849d0220693a45a	NA	NA	NA	NA	NA	NA	NA	NA	NA	0.167217	5.45424e-05	no	Confirmed Non-core
66118e54ca880670298773b04f097b9dd2cab282	Bacteria;Firmicutes;Clostridia;Clostridiales;Lachnospiraceae;uncultured	0.936916	Bacteria	Firmicutes	Clostridia	Clostridiales	Lachnospiraceae	uncultured	NA	0.166117	0.000821447	no	Confirmed Non-core
365b4aff271465a3402e274a6cd467f31e8e27c8	Bacteria;Firmicutes;Clostridia;Clostridiales;Ruminococcaceae;Ruminococcaceae UCG-005;uncultured rumen bacterium	0.813288	Bacteria	Firmicutes	Clostridia	Clostridiales	Ruminococcaceae	Ruminococcaceae UCG-005	uncultured rumen bacterium	0.166117	0.0003177	no	Confirmed Non-core
9b020fff9a13f231113737d3faef76ed39ea1336	Bacteria;Firmicutes;Clostridia;Clostridiales	0.999815	Bacteria	Firmicutes	Clostridia	Clostridiales	NA	NA	NA	0.166117	0.000147963	no	Confirmed Non-core
9614fb306edd58bdbd37031aa08ffe419b78c651	Bacteria;Firmicutes;Clostridia;Clostridiales;Ruminococcaceae;Ruminococcaceae UCG-014	1	Bacteria	Firmicutes	Clostridia	Clostridiales	Ruminococcaceae	Ruminococcaceae UCG-014	NA	0.166117	0.000113274	no	Confirmed Non-core
aec16d6e778baa6038a675364ced5e4746130ae4	Bacteria;Proteobacteria;Gammaproteobacteria;Betaproteobacteriales;Burkholderiaceae;Parasutterella;uncultured bacterium	0.842867	Bacteria	Proteobacteria	Gammaproteobacteria	Betaproteobacteriales	Burkholderiaceae	Parasutterella	uncultured bacterium	0.166117	6.91704e-05	no	Confirmed Non-core
174f6f2b2194f85465330c0aedad53c9d4d35845	Bacteria;Proteobacteria;Alphaproteobacteria;Rhizobiales;Rhizobiaceae;Phyllobacterium;Phyllobacterium trifolii	0.963664	Bacteria	Proteobacteria	Alphaproteobacteria	Rhizobiales	Rhizobiaceae	Phyllobacterium	Phyllobacterium trifolii	0.166117	6.4482e-05	no	Confirmed Non-core
7cf4800b166d027e62ccb9a7a8a1a24a428af24b	NA	NA	NA	NA	NA	NA	NA	NA	NA	0.166117	0.000197887	no	Confirmed Non-core
296a8769fcd7620d288557789579c85bbbd757bd	NA	NA	NA	NA	NA	NA	NA	NA	NA	0.166117	0.000209743	no	Confirmed Non-core
b575639985d60a21ed1ed8e31f52498f7ff13360	NA	NA	NA	NA	NA	NA	NA	NA	NA	0.166117	0.000205128	no	Confirmed Non-core
195bf9a6468ac93f1863b048ded414121136493b	NA	NA	NA	NA	NA	NA	NA	NA	NA	0.166117	0.000167434	no	Confirmed Non-core
35bedec365c04364ac7a65f2950754db9f61cc84	NA	NA	NA	NA	NA	NA	NA	NA	NA	0.166117	0.000128577	no	Confirmed Non-core
b62113e133194012f5f4ce4c9eee1a12986d1446	NA	NA	NA	NA	NA	NA	NA	NA	NA	0.166117	0.00014476	no	Confirmed Non-core
88f282d3ba888fa139305b7698ba7b3194d1fedf	NA	NA	NA	NA	NA	NA	NA	NA	NA	0.166117	0.000119206	no	Confirmed Non-core
3aa43dc5dd8db244411f04f1546d3e8eef791aa9	NA	NA	NA	NA	NA	NA	NA	NA	NA	0.166117	9.45661e-05	no	Confirmed Non-core
2d31590529191842f2714d2b3c0d5352bf10487b	Bacteria;Firmicutes;Clostridia;Clostridiales;Ruminococcaceae;Ruminococcus 1	0.992599	Bacteria	Firmicutes	Clostridia	Clostridiales	Ruminococcaceae	Ruminococcus 1	NA	0.165017	0.000526148	no	Confirmed Non-core
2e02656ce7eed9e0f787d73b983c859e1b2d8a8d	Bacteria;Proteobacteria;Alphaproteobacteria;Rhodospirillales;uncultured;gut metagenome;gut metagenome	0.999396	Bacteria	Proteobacteria	Alphaproteobacteria	Rhodospirillales	uncultured	gut metagenome	gut metagenome	0.165017	0.000245439	no	Confirmed Non-core
af7e9769a8a7414297c9d7ec2241132b2077e3a3	Bacteria;Firmicutes;Clostridia;Clostridiales;Lachnospiraceae	0.999958	Bacteria	Firmicutes	Clostridia	Clostridiales	Lachnospiraceae	NA	NA	0.165017	0.000107706	no	Confirmed Non-core
ab89cdd4384cb37a9e1dc94e04b85822f7b20d69	Bacteria;Firmicutes;Clostridia;Clostridiales;Lachnospiraceae	0.999791	Bacteria	Firmicutes	Clostridia	Clostridiales	Lachnospiraceae	NA	NA	0.165017	8.8318e-05	no	Confirmed Non-core
61c524f657a3f594e11d6d554866ad61d823e101	Bacteria;Firmicutes;Clostridia;Clostridiales;Ruminococcaceae;Ruminococcaceae UCG-005	0.846536	Bacteria	Firmicutes	Clostridia	Clostridiales	Ruminococcaceae	Ruminococcaceae UCG-005	NA	0.165017	6.06788e-05	no	Confirmed Non-core
372b15b8487b3bb97d789cbc64c634604cda9b12	Bacteria;Firmicutes;Clostridia;Clostridiales;Christensenellaceae;Christensenellaceae R-7 group	0.943463	Bacteria	Firmicutes	Clostridia	Clostridiales	Christensenellaceae	Christensenellaceae R-7 group	NA	0.165017	5.61125e-05	no	Confirmed Non-core
897111104b0387d49a9cb3ece0d536992bee7d46	Bacteria;Firmicutes;Clostridia;Clostridiales;Lachnospiraceae;Lachnospiraceae FCS020 group;uncultured bacterium	0.730391	Bacteria	Firmicutes	Clostridia	Clostridiales	Lachnospiraceae	Lachnospiraceae FCS020 group	uncultured bacterium	0.165017	5.00404e-05	no	Confirmed Non-core
03932d8b30b84fbdfa4a367b27e391c52ee51c12	NA	NA	NA	NA	NA	NA	NA	NA	NA	0.165017	0.000237603	no	Confirmed Non-core
fb923bc391a9551cfedecf1b8a96c974f5c05b2c	NA	NA	NA	NA	NA	NA	NA	NA	NA	0.165017	0.000147272	no	Confirmed Non-core
d776831a53feb841df50bebd0a6b4a9ab6142ddc	NA	NA	NA	NA	NA	NA	NA	NA	NA	0.165017	0.000139245	no	Confirmed Non-core
00e0c06e7bd44b0adcb4b4646c12377bd86f438f	NA	NA	NA	NA	NA	NA	NA	NA	NA	0.165017	0.000140764	no	Confirmed Non-core
744d593a86b9dcdbc3802820a8795cc9ed6bbab7	NA	NA	NA	NA	NA	NA	NA	NA	NA	0.165017	0.00012685	no	Confirmed Non-core
9ea49356a037df231fa4ec557f5f16cac623bd8d	NA	NA	NA	NA	NA	NA	NA	NA	NA	0.165017	7.77784e-05	no	Confirmed Non-core
2866c1a20819a8a13e1928f2fdedf10ba9c98c89	NA	NA	NA	NA	NA	NA	NA	NA	NA	0.165017	9.32473e-05	no	Confirmed Non-core
a70453a8457f46ecb1f482f48806ce7bab13760d	NA	NA	NA	NA	NA	NA	NA	NA	NA	0.165017	5.79572e-05	no	Confirmed Non-core
f1ac7f1c3a27b5dac42af499453dd2b9fd8ff16c	NA	NA	NA	NA	NA	NA	NA	NA	NA	0.165017	6.80427e-05	no	Confirmed Non-core
230010fb7e568428fb6c16786e7572502ecce690	NA	NA	NA	NA	NA	NA	NA	NA	NA	0.165017	6.13056e-05	no	Confirmed Non-core
db5f9ad8295f1f05ecaa7cc3014477436ba4d449	NA	NA	NA	NA	NA	NA	NA	NA	NA	0.163916	0.000302617	no	Confirmed Non-core
213161abec1ae56628d05ef7af2779123b26b2a2	NA	NA	NA	NA	NA	NA	NA	NA	NA	0.163916	0.000288124	no	Confirmed Non-core
a4ca8b86e11168ebb150877526cdcce4b0a7088f	NA	NA	NA	NA	NA	NA	NA	NA	NA	0.163916	0.000229704	no	Confirmed Non-core
9a3ad726f238d5cd9661ecde9fc77c03de78308a	NA	NA	NA	NA	NA	NA	NA	NA	NA	0.163916	0.000145465	no	Confirmed Non-core
f578e20cee99e478b74050d40a813c2784e6926d	NA	NA	NA	NA	NA	NA	NA	NA	NA	0.163916	9.81106e-05	no	Confirmed Non-core
68baa32df2524e3072c12b827676dc85b3997a82	NA	NA	NA	NA	NA	NA	NA	NA	NA	0.163916	7.71744e-05	no	Confirmed Non-core
d06bdd355ecc1c0f552f816a5d38e38de758954b	NA	NA	NA	NA	NA	NA	NA	NA	NA	0.163916	7.31067e-05	no	Confirmed Non-core
cf4cc4105cc7bf98d5e48bef0fd17594a0a585c0	NA	NA	NA	NA	NA	NA	NA	NA	NA	0.163916	6.2836e-05	no	Confirmed Non-core
564ecc6f5566af5acf6829412d83b84441afc482	NA	NA	NA	NA	NA	NA	NA	NA	NA	0.163916	5.34226e-05	no	Confirmed Non-core
7fe30d7272f6b3551ce1e0b80233c80f7c7653da	NA	NA	NA	NA	NA	NA	NA	NA	NA	0.163916	6.07521e-05	no	Confirmed Non-core
ccd3969305312d9200d185cab719a6c130a9a44b	Bacteria;Firmicutes;Clostridia;Clostridiales;Lachnospiraceae;[Eubacterium] ventriosum group;uncultured bacterium	0.894782	Bacteria	Firmicutes	Clostridia	Clostridiales	Lachnospiraceae	[Eubacterium] ventriosum group	uncultured bacterium	0.162816	7.55609e-05	no	Confirmed Non-core
7090eccdeffd40f367ac45c47be1e57785696691	Bacteria;Firmicutes;Erysipelotrichia;Erysipelotrichales;Erysipelotrichaceae;Erysipelatoclostridium;uncultured bacterium	0.973517	Bacteria	Firmicutes	Erysipelotrichia	Erysipelotrichales	Erysipelotrichaceae	Erysipelatoclostridium	uncultured bacterium	0.162816	6.12724e-05	no	Confirmed Non-core
4bf19a9435b31e52079c61d3abd76568d75d2b7f	Bacteria;Firmicutes;Clostridia;Clostridiales;Lachnospiraceae;uncultured;Frisingicoccus caecimuris	0.88004	Bacteria	Firmicutes	Clostridia	Clostridiales	Lachnospiraceae	uncultured	Frisingicoccus caecimuris	0.162816	5.52441e-05	no	Confirmed Non-core
8e15cfc3d8d2dfbb19692fc0f70d5699ef9d1ea8	NA	NA	NA	NA	NA	NA	NA	NA	NA	0.162816	0.000321769	no	Confirmed Non-core
996aa931c05de721570e4afd172caae264b31840	NA	NA	NA	NA	NA	NA	NA	NA	NA	0.162816	0.000232663	no	Confirmed Non-core
bea3bf2ee694247e53c7200c28cb06da111e36ed	NA	NA	NA	NA	NA	NA	NA	NA	NA	0.162816	0.000186799	no	Confirmed Non-core
5c49abd09523bb6876b1fea83f16394d1008ee0f	NA	NA	NA	NA	NA	NA	NA	NA	NA	0.162816	0.000151137	no	Confirmed Non-core
390423738d296544feb94df14afd439bcd9326f7	NA	NA	NA	NA	NA	NA	NA	NA	NA	0.162816	0.000171236	no	Confirmed Non-core
6b82114e9c4da2ae28977878d73c8f641bf2766a	NA	NA	NA	NA	NA	NA	NA	NA	NA	0.162816	0.000169206	no	Confirmed Non-core
c6a1ed1b6f407846d201118610414e5f538015cb	NA	NA	NA	NA	NA	NA	NA	NA	NA	0.162816	6.96956e-05	no	Confirmed Non-core
1137107c42d0c73fda2e9015ea4d200b9fa27aaf	NA	NA	NA	NA	NA	NA	NA	NA	NA	0.162816	6.26048e-05	no	Confirmed Non-core
fc9eee6397caea48d013e3a65372506e5139673a	NA	NA	NA	NA	NA	NA	NA	NA	NA	0.162816	5.44736e-05	no	Confirmed Non-core
ef1ebfd41e2d3e2962cef3478b14ada91f23f746	NA	NA	NA	NA	NA	NA	NA	NA	NA	0.161716	0.000293107	no	Confirmed Non-core
b710fb242464247b5c77389a9682504ad09ddf66	NA	NA	NA	NA	NA	NA	NA	NA	NA	0.161716	0.000211037	no	Confirmed Non-core
bf120e58a42aa8d8f25bf690cebc174c0b77c2fe	NA	NA	NA	NA	NA	NA	NA	NA	NA	0.161716	0.00018802	no	Confirmed Non-core
cc1c05e5bd78519b6121d1f9829ffae2d8d197cf	NA	NA	NA	NA	NA	NA	NA	NA	NA	0.161716	0.000123931	no	Confirmed Non-core
4d8c78f400e23c413b245654cb8a2e170f842a5b	NA	NA	NA	NA	NA	NA	NA	NA	NA	0.161716	9.41495e-05	no	Confirmed Non-core
d9a93ec86ebbfb47a5c6d02c433023e832e4b467	NA	NA	NA	NA	NA	NA	NA	NA	NA	0.161716	6.11032e-05	no	Confirmed Non-core
80731372ee0c03bddb5c74aa2a894dbf728d8ca3	NA	NA	NA	NA	NA	NA	NA	NA	NA	0.161716	5.72263e-05	no	Confirmed Non-core
e648a843fcf9665e320ac16671e10b89e12d008d	NA	NA	NA	NA	NA	NA	NA	NA	NA	0.161716	7.89073e-05	no	Confirmed Non-core
dc5ea8de895de9ce3b835ce6bb7023dc25f969fb	Bacteria;Tenericutes;Mollicutes;Mollicutes RF39	1	Bacteria	Tenericutes	Mollicutes	Mollicutes RF39	NA	NA	NA	0.160616	5.99722e-05	no	Confirmed Non-core
23459071f8595d4afd0be7926ed55062e0f032b6	Bacteria;Firmicutes;Clostridia;Clostridiales;Christensenellaceae;Christensenellaceae R-7 group	0.951521	Bacteria	Firmicutes	Clostridia	Clostridiales	Christensenellaceae	Christensenellaceae R-7 group	NA	0.160616	5.19045e-05	no	Confirmed Non-core
c05d590e93f4260436328dd4b634e2a7c293a143	Bacteria;Firmicutes;Erysipelotrichia;Erysipelotrichales;Erysipelotrichaceae;Erysipelotrichaceae UCG-004;uncultured bacterium	0.994629	Bacteria	Firmicutes	Erysipelotrichia	Erysipelotrichales	Erysipelotrichaceae	Erysipelotrichaceae UCG-004	uncultured bacterium	0.160616	5.28172e-05	no	Confirmed Non-core
46dbd4246c3ec29dc9d5c32556864c82efc02124	NA	NA	NA	NA	NA	NA	NA	NA	NA	0.160616	0.000263971	no	Confirmed Non-core
df55098cc6347c0ea5abb965906409f6a9068c30	NA	NA	NA	NA	NA	NA	NA	NA	NA	0.160616	0.000238314	no	Confirmed Non-core
739773d235e8203c3932d501d9fecfeebd9a5a5d	NA	NA	NA	NA	NA	NA	NA	NA	NA	0.160616	0.000203825	no	Confirmed Non-core
d4987b2d13bbb7a6226b13bc5c7c9b6c19033d64	NA	NA	NA	NA	NA	NA	NA	NA	NA	0.160616	0.000172637	no	Confirmed Non-core
e7b1f2c455f879a61bfe7a891906357cdc41e0d4	NA	NA	NA	NA	NA	NA	NA	NA	NA	0.160616	0.000187168	no	Confirmed Non-core
898ebc497fcd1f569f1f7868d65c183a063d7b20	NA	NA	NA	NA	NA	NA	NA	NA	NA	0.160616	0.000119216	no	Confirmed Non-core
06c95a2458e4b4630de50cd13806552245ebd7ea	NA	NA	NA	NA	NA	NA	NA	NA	NA	0.160616	6.98421e-05	no	Confirmed Non-core
473a3203dc4348574dd8c9487388e299ca4aa41d	NA	NA	NA	NA	NA	NA	NA	NA	NA	0.160616	5.66815e-05	no	Confirmed Non-core
82113244b5384299c755db5e1370fc26d2984fb0	NA	NA	NA	NA	NA	NA	NA	NA	NA	0.160616	6.8893e-05	no	Confirmed Non-core
ea25681dd3435827969ee8793807efe2fd61e4ab	NA	NA	NA	NA	NA	NA	NA	NA	NA	0.160616	7.29638e-05	no	Confirmed Non-core
467492bda11e0310cdae1e269ad588b25b5c755d	NA	NA	NA	NA	NA	NA	NA	NA	NA	0.160616	7.26441e-05	no	Confirmed Non-core
34e43fc6d65b347028ae0697c9202fd72e421be2	Bacteria;Firmicutes;Clostridia;Clostridiales;Ruminococcaceae;Ruminococcaceae UCG-014	1	Bacteria	Firmicutes	Clostridia	Clostridiales	Ruminococcaceae	Ruminococcaceae UCG-014	NA	0.159516	0.000139427	no	Confirmed Non-core
264dc15e4951b1824eaee4466a9173df38860743	Bacteria;Firmicutes;Clostridia;Clostridiales;Ruminococcaceae;Ruminococcaceae UCG-014	1	Bacteria	Firmicutes	Clostridia	Clostridiales	Ruminococcaceae	Ruminococcaceae UCG-014	NA	0.159516	0.000104144	no	Confirmed Non-core
7e8ee47d6a7b372fb6b851159893cb8fe6592d19	Bacteria;Firmicutes;Clostridia;Clostridiales;Christensenellaceae;Christensenellaceae R-7 group	0.932668	Bacteria	Firmicutes	Clostridia	Clostridiales	Christensenellaceae	Christensenellaceae R-7 group	NA	0.159516	6.90449e-05	no	Confirmed Non-core
b166f31b92af35df8c9da2740c5dfe0d0441e7ab	Bacteria;Firmicutes;Clostridia;Clostridiales;Lachnospiraceae	0.999982	Bacteria	Firmicutes	Clostridia	Clostridiales	Lachnospiraceae	NA	NA	0.159516	8.46343e-05	no	Confirmed Non-core
55ce9aa1fab816192ac7d4d2646590a730c757da	NA	NA	NA	NA	NA	NA	NA	NA	NA	0.159516	0.00083822	no	Confirmed Non-core
1ebabcbd321252099ca47431104ee981f25952fa	NA	NA	NA	NA	NA	NA	NA	NA	NA	0.159516	0.000625714	no	Confirmed Non-core
7b261423e79fd0887651b0ff97252708fbd0ff4c	NA	NA	NA	NA	NA	NA	NA	NA	NA	0.159516	0.000250443	no	Confirmed Non-core
2d3684e3a0179d2492eb360c3556e3700c89ecc6	NA	NA	NA	NA	NA	NA	NA	NA	NA	0.159516	0.000139339	no	Confirmed Non-core
431cd97d562bbbfe18e086a97a1b760898aca542	NA	NA	NA	NA	NA	NA	NA	NA	NA	0.159516	7.85817e-05	no	Confirmed Non-core
7acabe122d5f0577b5b8c457bc170830bd6b666b	NA	NA	NA	NA	NA	NA	NA	NA	NA	0.159516	7.93322e-05	no	Confirmed Non-core
ad3457149ce634721c729da7c984b73d8b09c72d	NA	NA	NA	NA	NA	NA	NA	NA	NA	0.159516	6.56504e-05	no	Confirmed Non-core
edb07ec7573647ddea8cb2ec4c1eb0142e9f0a33	NA	NA	NA	NA	NA	NA	NA	NA	NA	0.159516	8.50848e-05	no	Confirmed Non-core
ed6110771babd559ef84c325eeba5999009ad32c	NA	NA	NA	NA	NA	NA	NA	NA	NA	0.159516	6.62385e-05	no	Confirmed Non-core
ff2f0f5f2f9e8c51a3fc8bf36cc17596ad47c804	NA	NA	NA	NA	NA	NA	NA	NA	NA	0.159516	6.59074e-05	no	Confirmed Non-core
bedf092f716464bc4c82e6a25eb69c643c41e709	NA	NA	NA	NA	NA	NA	NA	NA	NA	0.159516	5.85366e-05	no	Confirmed Non-core
efab4e9526f63eb1595d7b6d76f9ca173daf4a80	NA	NA	NA	NA	NA	NA	NA	NA	NA	0.159516	5.50861e-05	no	Confirmed Non-core
38f860b61a4905cfe60ec88a0c0667aa42e9e15b	NA	NA	NA	NA	NA	NA	NA	NA	NA	0.159516	5.33003e-05	no	Confirmed Non-core
a018a474021cd64bcbd65e9b07143287b13afd7c	NA	NA	NA	NA	NA	NA	NA	NA	NA	0.159516	4.93969e-05	no	Confirmed Non-core
13fae685ecb9633452870d1b090addf7d539a1c8	Bacteria;Firmicutes;Clostridia;Clostridiales;Lachnospiraceae;Blautia	0.898069	Bacteria	Firmicutes	Clostridia	Clostridiales	Lachnospiraceae	Blautia	NA	0.158416	0.000418133	no	Confirmed Non-core
aec4f7e157123630bb6820da46441ad4ddd83cc3	Bacteria;Cyanobacteria;Melainabacteria;Gastranaerophilales	1	Bacteria	Cyanobacteria	Melainabacteria	Gastranaerophilales	NA	NA	NA	0.158416	0.000117389	no	Confirmed Non-core
4ed14c7112bb7b1142b8c845a2763ba3f5016e0b	Bacteria;Cyanobacteria;Melainabacteria;Gastranaerophilales;uncultured bacterium;uncultured bacterium;uncultured bacterium	0.930756	Bacteria	Cyanobacteria	Melainabacteria	Gastranaerophilales	uncultured bacterium	uncultured bacterium	uncultured bacterium	0.158416	0.00011033	no	Confirmed Non-core
8b780a32cb044e804a292639f71704035d17333f	Bacteria;Firmicutes;Clostridia;Clostridiales;Ruminococcaceae	0.943946	Bacteria	Firmicutes	Clostridia	Clostridiales	Ruminococcaceae	NA	NA	0.158416	7.18002e-05	no	Confirmed Non-core
79240f40e363caab965133ba7d9154e5b6ce534c	NA	NA	NA	NA	NA	NA	NA	NA	NA	0.158416	0.000119544	no	Confirmed Non-core
e8dd90e31a5024d7a4ab94970be46a528fa201e9	NA	NA	NA	NA	NA	NA	NA	NA	NA	0.158416	9.51249e-05	no	Confirmed Non-core
f7dce51ad2442ef35a2b67c4fb070e25fd57904f	NA	NA	NA	NA	NA	NA	NA	NA	NA	0.158416	0.000101772	no	Confirmed Non-core
0545650d5d275f03b46d8d84df06fe5a2606ca76	NA	NA	NA	NA	NA	NA	NA	NA	NA	0.158416	7.61176e-05	no	Confirmed Non-core
260ebb0cf806f153e59117c5abdc0d03574469e6	NA	NA	NA	NA	NA	NA	NA	NA	NA	0.158416	5.09975e-05	no	Confirmed Non-core
3b7ff598bc191e7f95faf7698154a345bbc670c1	Bacteria;Firmicutes;Clostridia;Clostridiales;Lachnospiraceae	0.997252	Bacteria	Firmicutes	Clostridia	Clostridiales	Lachnospiraceae	NA	NA	0.157316	0.000355085	no	Confirmed Non-core
9b141f6407560a633ce768c9c7ea954fb3543ed3	Bacteria;Firmicutes;Clostridia;Clostridiales;Ruminococcaceae;Ruminiclostridium;uncultured bacterium	0.894636	Bacteria	Firmicutes	Clostridia	Clostridiales	Ruminococcaceae	Ruminiclostridium	uncultured bacterium	0.157316	0.000282074	no	Confirmed Non-core
e1adb46cdf4a120219ce607cae5562f0d916903c	Bacteria;Firmicutes;Clostridia;Clostridiales;Christensenellaceae;Christensenellaceae R-7 group	0.943832	Bacteria	Firmicutes	Clostridia	Clostridiales	Christensenellaceae	Christensenellaceae R-7 group	NA	0.157316	0.000205095	no	Confirmed Non-core
48fea0c5d72f46dbc6cf8786dbb19f85a5aa4e6e	Bacteria;Firmicutes;Clostridia;Clostridiales;Lachnospiraceae;Blautia	0.940144	Bacteria	Firmicutes	Clostridia	Clostridiales	Lachnospiraceae	Blautia	NA	0.157316	8.07094e-05	no	Confirmed Non-core
7a332ad5e4e5038a4ca9baa2b850c1d6eb66044e	Bacteria;Bacteroidetes;Bacteroidia;Bacteroidales;Muribaculaceae;uncultured bacterium;uncultured bacterium	0.987874	Bacteria	Bacteroidetes	Bacteroidia	Bacteroidales	Muribaculaceae	uncultured bacterium	uncultured bacterium	0.157316	8.32e-05	no	Confirmed Non-core
bae8222af0d77c91732ac79c369cead04692ca86	Bacteria;Firmicutes;Clostridia;Clostridiales;Ruminococcaceae;Ruminococcaceae UCG-014	0.996307	Bacteria	Firmicutes	Clostridia	Clostridiales	Ruminococcaceae	Ruminococcaceae UCG-014	NA	0.157316	6.63382e-05	no	Confirmed Non-core
fddd86d390e4abcae6ecca2fc368e176ed8ea745	Bacteria;Firmicutes;Clostridia;Clostridiales;Lachnospiraceae;uncultured;bacterium enrichment culture clone Ecwsrb026	0.768847	Bacteria	Firmicutes	Clostridia	Clostridiales	Lachnospiraceae	uncultured	bacterium enrichment culture clone Ecwsrb026	0.157316	6.66439e-05	no	Confirmed Non-core
e010d3a23628ab76aadb977daee647bda1981944	Bacteria;Firmicutes;Clostridia;Clostridiales;Ruminococcaceae;Ruminococcaceae UCG-014	1	Bacteria	Firmicutes	Clostridia	Clostridiales	Ruminococcaceae	Ruminococcaceae UCG-014	NA	0.157316	5.25908e-05	no	Confirmed Non-core
b990a38ede9ced5b8bd632be164660cca6bf4a54	Bacteria;Firmicutes;Clostridia;Clostridiales;Lachnospiraceae	0.999964	Bacteria	Firmicutes	Clostridia	Clostridiales	Lachnospiraceae	NA	NA	0.157316	4.38386e-05	no	Confirmed Non-core
f9cb7977b3932c06f05f8da02bd09c0744c2b556	NA	NA	NA	NA	NA	NA	NA	NA	NA	0.157316	0.000288934	no	Confirmed Non-core
75d36a53a57e6025a5139440401e22da2826db2a	NA	NA	NA	NA	NA	NA	NA	NA	NA	0.157316	0.000228662	no	Confirmed Non-core
11e1ebb17a586ba32ec3481a051d182ff1b9a0fc	NA	NA	NA	NA	NA	NA	NA	NA	NA	0.157316	0.000221441	no	Confirmed Non-core
f3f5fe37044f5d9ca950431e12d6d369722a6313	NA	NA	NA	NA	NA	NA	NA	NA	NA	0.157316	0.000128964	no	Confirmed Non-core
d819e8e22a91ffccd3b2997208bd917f26079a33	NA	NA	NA	NA	NA	NA	NA	NA	NA	0.157316	9.74399e-05	no	Confirmed Non-core
241c99fe89053a283b06d3d34af07dc538cee866	NA	NA	NA	NA	NA	NA	NA	NA	NA	0.157316	6.24967e-05	no	Confirmed Non-core
7d59cfd43b1071e3c787c34090207ef1306b7ed8	NA	NA	NA	NA	NA	NA	NA	NA	NA	0.157316	4.84653e-05	no	Confirmed Non-core
b4831c5051cf6e23f63729f1e9d632808e9cc735	NA	NA	NA	NA	NA	NA	NA	NA	NA	0.157316	5.88927e-05	no	Confirmed Non-core
ce578868cbaee2f5e2adcaa6155eed5d6c3bc7aa	NA	NA	NA	NA	NA	NA	NA	NA	NA	0.157316	5.06908e-05	no	Confirmed Non-core
5d6e2ac578af9960ad42d67933713fb1fcb72709	Bacteria;Firmicutes;Clostridia;Clostridiales;Lachnospiraceae;Lachnospiraceae NK4A136 group	0.834896	Bacteria	Firmicutes	Clostridia	Clostridiales	Lachnospiraceae	Lachnospiraceae NK4A136 group	NA	0.156216	0.000135851	no	Confirmed Non-core
089d298f651159481ca9bfd09d57698b3f897435	Bacteria;Firmicutes;Clostridia;Clostridiales;Lachnospiraceae	0.999933	Bacteria	Firmicutes	Clostridia	Clostridiales	Lachnospiraceae	NA	NA	0.156216	7.10289e-05	no	Confirmed Non-core
dcc6581328be147abbf8163659054343daf8d88d	NA	NA	NA	NA	NA	NA	NA	NA	NA	0.156216	0.000172822	no	Confirmed Non-core
90b4fa8ffe22e7c9443841bc92522852cdd726c5	NA	NA	NA	NA	NA	NA	NA	NA	NA	0.156216	0.00011433	no	Confirmed Non-core
eabd874262007817b735cc446e1ac15a5d021332	NA	NA	NA	NA	NA	NA	NA	NA	NA	0.156216	0.000125055	no	Confirmed Non-core
6f2e568fa0a3013e031681dda5d45e470c622db0	NA	NA	NA	NA	NA	NA	NA	NA	NA	0.156216	0.000151597	no	Confirmed Non-core
7b914d9d19c9f93dea32cb08d30e65b4ec076aec	NA	NA	NA	NA	NA	NA	NA	NA	NA	0.156216	0.000100749	no	Confirmed Non-core
6ca199475703417e42523733eede44b28bb68772	NA	NA	NA	NA	NA	NA	NA	NA	NA	0.156216	7.87359e-05	no	Confirmed Non-core
58dd039c275a6fd49290a0d3bef44d681d22ef8e	NA	NA	NA	NA	NA	NA	NA	NA	NA	0.156216	6.66397e-05	no	Confirmed Non-core
541294241ba6d17216683e0b68397cbff3c11a26	NA	NA	NA	NA	NA	NA	NA	NA	NA	0.156216	6.32834e-05	no	Confirmed Non-core
ecb6128f4f44b8cdd2bb573856d7b7ae7490c5c9	NA	NA	NA	NA	NA	NA	NA	NA	NA	0.156216	5.21637e-05	no	Confirmed Non-core
89dce45d9f674972086ff40d98454984f68f8152	NA	NA	NA	NA	NA	NA	NA	NA	NA	0.156216	6.05972e-05	no	Confirmed Non-core
16ee47c81230bd0c7f15b0e7583fa1d301decd62	NA	NA	NA	NA	NA	NA	NA	NA	NA	0.156216	4.87451e-05	no	Confirmed Non-core
47b93921a7c8094312c7615c406312512c14872c	Bacteria;Firmicutes;Clostridia;Clostridiales;Lachnospiraceae	0.999927	Bacteria	Firmicutes	Clostridia	Clostridiales	Lachnospiraceae	NA	NA	0.155116	0.000127658	no	Confirmed Non-core
7769d17288108023e9a4ebf99877e5be8a57afe3	Bacteria;Firmicutes;Clostridia;Clostridiales;Lachnospiraceae;Marvinbryantia;uncultured bacterium	0.80243	Bacteria	Firmicutes	Clostridia	Clostridiales	Lachnospiraceae	Marvinbryantia	uncultured bacterium	0.155116	7.61207e-05	no	Confirmed Non-core
002317befec517e6c8104996a23f9d278d7441a8	NA	NA	NA	NA	NA	NA	NA	NA	NA	0.155116	0.000175524	no	Confirmed Non-core
7a25f001dbc913eaf879395d06dd99d3370ff4d4	NA	NA	NA	NA	NA	NA	NA	NA	NA	0.155116	0.000149358	no	Confirmed Non-core
b46c292b96621cee69d68b2d1e4231a7e169f973	NA	NA	NA	NA	NA	NA	NA	NA	NA	0.155116	0.000180034	no	Confirmed Non-core
3e609e0e5bca05865c53014137c929a8895141a1	NA	NA	NA	NA	NA	NA	NA	NA	NA	0.155116	8.69448e-05	no	Confirmed Non-core
0f861a901d7884d95fcfaca34602a4b1de232b5a	NA	NA	NA	NA	NA	NA	NA	NA	NA	0.155116	7.562e-05	no	Confirmed Non-core
5f822abc7604e488fb394aa5ad4ee250010dbb16	NA	NA	NA	NA	NA	NA	NA	NA	NA	0.155116	4.82591e-05	no	Confirmed Non-core
4eb695bb29944d2be782a3f831882d5a703b4e05	NA	NA	NA	NA	NA	NA	NA	NA	NA	0.155116	4.82167e-05	no	Confirmed Non-core
7454f4beb131ee8c3534a3cc35af48f7f1ec1f44	NA	NA	NA	NA	NA	NA	NA	NA	NA	0.155116	4.75834e-05	no	Confirmed Non-core
e74f4ae0018f39f05c6d6fce4176fa136513a5e7	NA	NA	NA	NA	NA	NA	NA	NA	NA	0.155116	5.08229e-05	no	Confirmed Non-core
9708f6dc5a1452d0caefd43ed5fd764abf4baf42	NA	NA	NA	NA	NA	NA	NA	NA	NA	0.155116	4.94192e-05	no	Confirmed Non-core
eacba715d3b9c097071c48048a71a92eabdac058	Bacteria;Bacteroidetes;Bacteroidia;Bacteroidales;Muribaculaceae;uncultured bacterium;uncultured bacterium	0.906321	Bacteria	Bacteroidetes	Bacteroidia	Bacteroidales	Muribaculaceae	uncultured bacterium	uncultured bacterium	0.154015	8.14256e-05	no	Confirmed Non-core
e25290303f803c8b1819ce551c9576fe63dd832f	Bacteria;Bacteroidetes;Bacteroidia;Bacteroidales;Muribaculaceae;uncultured bacterium;uncultured bacterium	0.988835	Bacteria	Bacteroidetes	Bacteroidia	Bacteroidales	Muribaculaceae	uncultured bacterium	uncultured bacterium	0.154015	8.27317e-05	no	Confirmed Non-core
3b0c84d1f5a239cd20a98a70cf75001afd28bbb1	Bacteria;Firmicutes;Clostridia;Clostridiales;Lachnospiraceae	0.999935	Bacteria	Firmicutes	Clostridia	Clostridiales	Lachnospiraceae	NA	NA	0.154015	4.88692e-05	no	Confirmed Non-core
a2e0827afb2e0b9945d4d9b6df76c67a799a2e91	NA	NA	NA	NA	NA	NA	NA	NA	NA	0.154015	0.00035815	no	Confirmed Non-core
2052ead8b5949c774d02b91bd93f799089fe5ddc	NA	NA	NA	NA	NA	NA	NA	NA	NA	0.154015	0.000283559	no	Confirmed Non-core
ac5ad2440e124ea211a10dce7a8538c7f96c4d25	NA	NA	NA	NA	NA	NA	NA	NA	NA	0.154015	0.000164942	no	Confirmed Non-core
e0b98ade3ecd90f1e344d932fb530f1b043fa963	NA	NA	NA	NA	NA	NA	NA	NA	NA	0.154015	0.000158825	no	Confirmed Non-core
c38c72407c8357cfc9b0d8731ee67a64cbaa258f	NA	NA	NA	NA	NA	NA	NA	NA	NA	0.154015	0.000180367	no	Confirmed Non-core
492422906a3bbc9122142b1b75a1fb7689ef3b40	NA	NA	NA	NA	NA	NA	NA	NA	NA	0.154015	0.000124518	no	Confirmed Non-core
ebc9944ae4902f98aeec139eecf984a2a6f8c493	NA	NA	NA	NA	NA	NA	NA	NA	NA	0.154015	0.000127762	no	Confirmed Non-core
452be5980017554174882ac13c95dc58757498c5	NA	NA	NA	NA	NA	NA	NA	NA	NA	0.154015	0.000119756	no	Confirmed Non-core
c8ca949fdc0fa686e592780a81c061f8ac22e54d	NA	NA	NA	NA	NA	NA	NA	NA	NA	0.154015	0.000103828	no	Confirmed Non-core
4387fb06b96b3dde2fd3dc584b4fc6fc0b1dc5e1	NA	NA	NA	NA	NA	NA	NA	NA	NA	0.154015	8.90313e-05	no	Confirmed Non-core
0907f4b9f518c81652ab47479918975f080dd4aa	NA	NA	NA	NA	NA	NA	NA	NA	NA	0.154015	8.98504e-05	no	Confirmed Non-core
9bbaef1d4cfa8c6905a29c87eb2c1ec28a780d98	NA	NA	NA	NA	NA	NA	NA	NA	NA	0.154015	8.87919e-05	no	Confirmed Non-core
f9fbe8a6e1212a549f60bbd7e85ca73cc4b68173	NA	NA	NA	NA	NA	NA	NA	NA	NA	0.154015	5.91153e-05	no	Confirmed Non-core
5d28567b14b19aa3054772ec91b7975dcd87d04c	NA	NA	NA	NA	NA	NA	NA	NA	NA	0.154015	7.6825e-05	no	Confirmed Non-core
68ce58dc156c5fa462f94bc1cebc75c5dcfc477e	NA	NA	NA	NA	NA	NA	NA	NA	NA	0.154015	5.68214e-05	no	Confirmed Non-core
2d180073387e89092675a2b5c0400ae5f58ddd42	NA	NA	NA	NA	NA	NA	NA	NA	NA	0.154015	5.19989e-05	no	Confirmed Non-core
263f4bdfce94cf30af95af6734194d7e1278ea95	NA	NA	NA	NA	NA	NA	NA	NA	NA	0.154015	4.50643e-05	no	Confirmed Non-core
f58233289db72b280dc654594951fe427855a398	NA	NA	NA	NA	NA	NA	NA	NA	NA	0.154015	4.57448e-05	no	Confirmed Non-core
be70ffe6e175d3406f267d809036cff5e2874455	Bacteria;Actinobacteria;Actinobacteria;Micrococcales;Microbacteriaceae	0.997656	Bacteria	Actinobacteria	Actinobacteria	Micrococcales	Microbacteriaceae	NA	NA	0.152915	0.000195362	no	Confirmed Non-core
623c7a9483da71bab8b7fa8e562743011215d02c	Bacteria;Firmicutes;Clostridia;Clostridiales;Lachnospiraceae;Fusicatenibacter	0.996819	Bacteria	Firmicutes	Clostridia	Clostridiales	Lachnospiraceae	Fusicatenibacter	NA	0.152915	0.000131321	no	Confirmed Non-core
c6bc2f92cca995257de5b1fb8cff036474a5e0fc	NA	NA	NA	NA	NA	NA	NA	NA	NA	0.152915	0.000107895	no	Confirmed Non-core
cc2119d095a9a7675f4297218e9d2581b3396653	NA	NA	NA	NA	NA	NA	NA	NA	NA	0.152915	9.69417e-05	no	Confirmed Non-core
ed15e4215ac10961545b54c0e3fabefd56ca97ad	NA	NA	NA	NA	NA	NA	NA	NA	NA	0.152915	0.000101585	no	Confirmed Non-core
8b1ca6114f82829a6c98d0482b25a34b6922d4f6	NA	NA	NA	NA	NA	NA	NA	NA	NA	0.152915	0.00011552	no	Confirmed Non-core
c6e7389b075bf9acdf9f90cfc63fc272c56385f9	NA	NA	NA	NA	NA	NA	NA	NA	NA	0.152915	6.93496e-05	no	Confirmed Non-core
c816e7648655020ad78404bcc5ec19edc5724de3	NA	NA	NA	NA	NA	NA	NA	NA	NA	0.152915	5.77634e-05	no	Confirmed Non-core
324b1974b70fffda358b795d557853cc66cbabd5	NA	NA	NA	NA	NA	NA	NA	NA	NA	0.152915	6.04429e-05	no	Confirmed Non-core
87316af48f14af5d80ebf0c0a24f24396c9d9db4	NA	NA	NA	NA	NA	NA	NA	NA	NA	0.152915	6.77244e-05	no	Confirmed Non-core
ac21ed08e2b7f1f2c8b52d4a68a0f00747b858cd	NA	NA	NA	NA	NA	NA	NA	NA	NA	0.152915	5.34231e-05	no	Confirmed Non-core
aea8b85fe16058951ce6aee1764678fce68f7c40	NA	NA	NA	NA	NA	NA	NA	NA	NA	0.152915	4.60837e-05	no	Confirmed Non-core
758834f47ef1891b63cf693d0a90ea29712334ce	Bacteria;Bacteroidetes;Bacteroidia;Bacteroidales;Muribaculaceae;uncultured bacterium;uncultured bacterium	0.983113	Bacteria	Bacteroidetes	Bacteroidia	Bacteroidales	Muribaculaceae	uncultured bacterium	uncultured bacterium	0.151815	6.94997e-05	no	Confirmed Non-core
0b32e3b80168bb6eb0601db9659cf3f538d3f4dd	NA	NA	NA	NA	NA	NA	NA	NA	NA	0.151815	0.000326878	no	Confirmed Non-core
c3124f4c9d96ee81e5655cd439772bfcf78dae77	NA	NA	NA	NA	NA	NA	NA	NA	NA	0.151815	0.000276194	no	Confirmed Non-core
22936b02595fc0a542acecb44d37b82088ee346c	NA	NA	NA	NA	NA	NA	NA	NA	NA	0.151815	0.000208312	no	Confirmed Non-core
3824cf993736b0bd8f9bdc163499e2369bc5b914	NA	NA	NA	NA	NA	NA	NA	NA	NA	0.151815	0.000179563	no	Confirmed Non-core
5e65958d0fe2258fd0bcbff3a623617842066a88	NA	NA	NA	NA	NA	NA	NA	NA	NA	0.151815	0.000145299	no	Confirmed Non-core
19f53ecb642ffc69e39117c9fa610741bcb49489	NA	NA	NA	NA	NA	NA	NA	NA	NA	0.151815	0.000151237	no	Confirmed Non-core
1fe1f363e4264f45603d636bab63f017c2272629	NA	NA	NA	NA	NA	NA	NA	NA	NA	0.151815	0.000120869	no	Confirmed Non-core
8a2fda07f6311819bf8ed7966efc27313d0ff3a9	NA	NA	NA	NA	NA	NA	NA	NA	NA	0.151815	0.000121161	no	Confirmed Non-core
71884ec20438f07d4c0acad9a0cc089cb5e501bd	NA	NA	NA	NA	NA	NA	NA	NA	NA	0.151815	6.93647e-05	no	Confirmed Non-core
ad67ddad0518753bc9aadf6d6e59fea65cfc42a2	NA	NA	NA	NA	NA	NA	NA	NA	NA	0.151815	8.83853e-05	no	Confirmed Non-core
e1a0e315bf4b29e8073d742daee6341137aef435	NA	NA	NA	NA	NA	NA	NA	NA	NA	0.151815	4.72375e-05	no	Confirmed Non-core
7b0fbfe6d28931ababfcc23ea337281c8ea23e77	NA	NA	NA	NA	NA	NA	NA	NA	NA	0.151815	4.36641e-05	no	Confirmed Non-core
1fb9a420251e439ba2b4b767a8f735031392af3c	Bacteria;Firmicutes;Clostridia;Clostridiales;Lachnospiraceae;Marvinbryantia;uncultured bacterium	0.773366	Bacteria	Firmicutes	Clostridia	Clostridiales	Lachnospiraceae	Marvinbryantia	uncultured bacterium	0.150715	0.000133714	no	Confirmed Non-core
32ad1a4169debf34e035edde81c8053080aac8c7	Bacteria;Firmicutes;Clostridia;Clostridiales;Lachnospiraceae	0.999526	Bacteria	Firmicutes	Clostridia	Clostridiales	Lachnospiraceae	NA	NA	0.150715	0.000100378	no	Confirmed Non-core
7339ab2e6432182e281c6b9ecdb125085b15a590	Bacteria;Firmicutes;Clostridia;Clostridiales;Lachnospiraceae	0.999655	Bacteria	Firmicutes	Clostridia	Clostridiales	Lachnospiraceae	NA	NA	0.150715	8.06377e-05	no	Confirmed Non-core
f7d4f0d604492049b58c0742d367a0d76679ccf0	NA	NA	NA	NA	NA	NA	NA	NA	NA	0.150715	0.000404247	no	Confirmed Non-core
a8851589ee25aa53141bf1c6a6b5724a17628222	NA	NA	NA	NA	NA	NA	NA	NA	NA	0.150715	0.000169717	no	Confirmed Non-core
acae63a79a359466b28a402cf63d0eec4d6e2773	NA	NA	NA	NA	NA	NA	NA	NA	NA	0.150715	0.000176484	no	Confirmed Non-core
a6ebfab031324e6cd4356695dcff4a722529b947	NA	NA	NA	NA	NA	NA	NA	NA	NA	0.150715	9.8249e-05	no	Confirmed Non-core
3a37a8ca89b5353d5eef1d1e9eb5c0da3b3c08ac	NA	NA	NA	NA	NA	NA	NA	NA	NA	0.150715	7.2518e-05	no	Confirmed Non-core
5980fe394b484d28817bd263a9847407511ae7d5	NA	NA	NA	NA	NA	NA	NA	NA	NA	0.150715	5.43142e-05	no	Confirmed Non-core
d8334c6d431c542bd990bfd8c2bb1ddebea9c88a	NA	NA	NA	NA	NA	NA	NA	NA	NA	0.150715	4.87492e-05	no	Confirmed Non-core
5ceb866c6effc8e7268e84b4a3bc180a8e390e89	NA	NA	NA	NA	NA	NA	NA	NA	NA	0.150715	5.19054e-05	no	Confirmed Non-core
81d713875d0599189cc30ca96c2337aa0cd67759	NA	NA	NA	NA	NA	NA	NA	NA	NA	0.150715	4.48036e-05	no	Confirmed Non-core
3dadc20b65cf13daf052243a3299268db1d836e1	Bacteria;Firmicutes;Clostridia;Clostridiales;Lachnospiraceae	0.99976	Bacteria	Firmicutes	Clostridia	Clostridiales	Lachnospiraceae	NA	NA	0.149615	0.000199869	no	Confirmed Non-core
ff0431357a10b5bf6d3abbf1744f9e5f9ca52a4c	Bacteria;Firmicutes;Clostridia;Clostridiales;Lachnospiraceae	0.99993	Bacteria	Firmicutes	Clostridia	Clostridiales	Lachnospiraceae	NA	NA	0.149615	9.36664e-05	no	Confirmed Non-core
b5e2c0df2b8fdb667e35ed7616e0ec43b0da35fc	Bacteria;Firmicutes;Clostridia;Clostridiales;Ruminococcaceae	0.996188	Bacteria	Firmicutes	Clostridia	Clostridiales	Ruminococcaceae	NA	NA	0.149615	5.41216e-05	no	Confirmed Non-core
5da5998fd38cfdfa944620f965d8af10b2636541	Bacteria;Firmicutes;Clostridia;Clostridiales;Ruminococcaceae	0.999622	Bacteria	Firmicutes	Clostridia	Clostridiales	Ruminococcaceae	NA	NA	0.149615	5.18899e-05	no	Confirmed Non-core
872ab911f7c0453cb71ed48b88a189bb0095e283	NA	NA	NA	NA	NA	NA	NA	NA	NA	0.149615	0.000166263	no	Confirmed Non-core
63aad858c75600e291f4783df208180850625c2e	NA	NA	NA	NA	NA	NA	NA	NA	NA	0.149615	0.000152828	no	Confirmed Non-core
346e5c41447fa22623f6920cb61c61dcd1d6b314	NA	NA	NA	NA	NA	NA	NA	NA	NA	0.149615	0.000122087	no	Confirmed Non-core
e8586d10611d1d97c33ab348f350f91c6eec0f55	NA	NA	NA	NA	NA	NA	NA	NA	NA	0.149615	0.000112049	no	Confirmed Non-core
49c8b15e3f5e46613efc9770172b6c714c6902b5	NA	NA	NA	NA	NA	NA	NA	NA	NA	0.149615	0.000112206	no	Confirmed Non-core
b707abc112e1bdd587cfd42e26a410ed878862de	NA	NA	NA	NA	NA	NA	NA	NA	NA	0.149615	9.51171e-05	no	Confirmed Non-core
cc941de18077cb1218e1fca1bac193796fea489e	NA	NA	NA	NA	NA	NA	NA	NA	NA	0.149615	8.3027e-05	no	Confirmed Non-core
31e9841254784702e333e9243547d2182d681bb0	NA	NA	NA	NA	NA	NA	NA	NA	NA	0.149615	7.36085e-05	no	Confirmed Non-core
b7669341fb54851e8f30df7ac409f43af9cdec9f	NA	NA	NA	NA	NA	NA	NA	NA	NA	0.149615	5.48023e-05	no	Confirmed Non-core
fdedb7fdcafa613429de94711ef687ae4a226784	NA	NA	NA	NA	NA	NA	NA	NA	NA	0.149615	4.51243e-05	no	Confirmed Non-core
bf42fbcd2982d3ffb1295dbf859f7c3691738891	Bacteria;Firmicutes;Clostridia;Clostridiales;Lachnospiraceae	0.99973	Bacteria	Firmicutes	Clostridia	Clostridiales	Lachnospiraceae	NA	NA	0.148515	0.000138846	no	Confirmed Non-core
81e9bd54db528baac854d1e90e9d0580668890ef	Bacteria;Bacteroidetes;Bacteroidia;Bacteroidales;Muribaculaceae;uncultured bacterium;uncultured bacterium	0.895523	Bacteria	Bacteroidetes	Bacteroidia	Bacteroidales	Muribaculaceae	uncultured bacterium	uncultured bacterium	0.148515	0.000109502	no	Confirmed Non-core
927102097067ea6f28047a42619711a85bbad66c	Bacteria;Cyanobacteria;Melainabacteria;Gastranaerophilales	1	Bacteria	Cyanobacteria	Melainabacteria	Gastranaerophilales	NA	NA	NA	0.148515	8.49679e-05	no	Confirmed Non-core
38cd3c262916bfede13a0a90d16da713b6f26585	Bacteria;Cyanobacteria;Melainabacteria;Gastranaerophilales	1	Bacteria	Cyanobacteria	Melainabacteria	Gastranaerophilales	NA	NA	NA	0.148515	9.51259e-05	no	Confirmed Non-core
d3f9828de38612ef407f9fb281f6970d6ff7c0b7	Bacteria;Firmicutes;Clostridia;Clostridiales;Lachnospiraceae;Blautia	0.958821	Bacteria	Firmicutes	Clostridia	Clostridiales	Lachnospiraceae	Blautia	NA	0.148515	6.80868e-05	no	Confirmed Non-core
bc5823c19a5de2043d3d48f1058a5169b4eb738f	Bacteria;Firmicutes;Clostridia;Clostridiales;Ruminococcaceae;Subdoligranulum	0.998287	Bacteria	Firmicutes	Clostridia	Clostridiales	Ruminococcaceae	Subdoligranulum	NA	0.148515	6.02841e-05	no	Confirmed Non-core
400a8370c99a03155aa71f4caa9d5b3e295c2138	Bacteria;Firmicutes;Clostridia;Clostridiales;Lachnospiraceae;uncultured	0.881835	Bacteria	Firmicutes	Clostridia	Clostridiales	Lachnospiraceae	uncultured	NA	0.148515	5.14922e-05	no	Confirmed Non-core
b4e0d287296cebf09316bfb908d7ba188039724c	NA	NA	NA	NA	NA	NA	NA	NA	NA	0.148515	0.000260478	no	Confirmed Non-core
9e4bf200b1956dcefb7466eca4bcb4d24bd9e843	NA	NA	NA	NA	NA	NA	NA	NA	NA	0.148515	0.000131124	no	Confirmed Non-core
10ea78af464f2d5851b841cea051d3ce996af2fc	NA	NA	NA	NA	NA	NA	NA	NA	NA	0.148515	0.000133841	no	Confirmed Non-core
31aecb02f65c521c27bce8cdc2d214a383700aaa	NA	NA	NA	NA	NA	NA	NA	NA	NA	0.148515	8.49425e-05	no	Confirmed Non-core
df7016c64dec29aec2d91ce4118c27b467552d31	NA	NA	NA	NA	NA	NA	NA	NA	NA	0.148515	6.80535e-05	no	Confirmed Non-core
ff1b7ecc5b333738ababf6f16f859f13b32593f6	NA	NA	NA	NA	NA	NA	NA	NA	NA	0.148515	7.21864e-05	no	Confirmed Non-core
29358c6531199123d5485f66451168d262cd6be6	NA	NA	NA	NA	NA	NA	NA	NA	NA	0.148515	6.58962e-05	no	Confirmed Non-core
7ec10b5336aa70b4514fee9f6e4f8709ae9be33c	NA	NA	NA	NA	NA	NA	NA	NA	NA	0.148515	4.73612e-05	no	Confirmed Non-core
8766667961d2cf048bbe8d3974d8f377ed41226d	Bacteria;Firmicutes;Clostridia;Clostridiales;Lachnospiraceae	0.999179	Bacteria	Firmicutes	Clostridia	Clostridiales	Lachnospiraceae	NA	NA	0.147415	0.000360223	no	Confirmed Non-core
38afcbfee19fde669ac64ed35789ba3f5bc9ab5c	Bacteria;Firmicutes;Clostridia;Clostridiales;Ruminococcaceae;[Eubacterium] coprostanoligenes group	0.804246	Bacteria	Firmicutes	Clostridia	Clostridiales	Ruminococcaceae	[Eubacterium] coprostanoligenes group	NA	0.147415	0.000118285	no	Confirmed Non-core
34be72535ce6fb955e1865fcda0bd85690f7d7a8	Bacteria;Cyanobacteria;Melainabacteria;Gastranaerophilales;uncultured bacterium;uncultured bacterium;uncultured bacterium	0.840528	Bacteria	Cyanobacteria	Melainabacteria	Gastranaerophilales	uncultured bacterium	uncultured bacterium	uncultured bacterium	0.147415	0.000103195	no	Confirmed Non-core
a6bbb745d3512bdb45d57a3418cc446dd583612c	Bacteria;Firmicutes;Erysipelotrichia;Erysipelotrichales;Erysipelotrichaceae;Candidatus Stoquefichus;uncultured bacterium	0.929254	Bacteria	Firmicutes	Erysipelotrichia	Erysipelotrichales	Erysipelotrichaceae	Candidatus Stoquefichus	uncultured bacterium	0.147415	5.9466e-05	no	Confirmed Non-core
cb5ad5301ad677806ae8ac8d189e07cfc43e3d83	Bacteria;Firmicutes;Clostridia;Clostridiales;Lachnospiraceae	0.999881	Bacteria	Firmicutes	Clostridia	Clostridiales	Lachnospiraceae	NA	NA	0.147415	3.93218e-05	no	Confirmed Non-core
5af05ce3b7a563804fb3cf52488a72f6f5f8d9e0	NA	NA	NA	NA	NA	NA	NA	NA	NA	0.147415	0.000516471	no	Confirmed Non-core
f32d540227c5f599f54ef69550d23ab8614a9fb0	NA	NA	NA	NA	NA	NA	NA	NA	NA	0.147415	0.000317069	no	Confirmed Non-core
699e7675a8a329e94be178a1d2e64522d6540210	NA	NA	NA	NA	NA	NA	NA	NA	NA	0.147415	0.000185127	no	Confirmed Non-core
ed395e28517fdec72303432e40edacbf86e897fc	NA	NA	NA	NA	NA	NA	NA	NA	NA	0.147415	0.000148232	no	Confirmed Non-core
839f7e416d96c983c257a464f786923d92f9421a	NA	NA	NA	NA	NA	NA	NA	NA	NA	0.147415	0.000143743	no	Confirmed Non-core
7df9cd12c3a8b69e7625aa6c666b1aa6367802eb	NA	NA	NA	NA	NA	NA	NA	NA	NA	0.147415	0.000126066	no	Confirmed Non-core
053a98bac7a2fb9f43901a9588cebd650d1674c1	NA	NA	NA	NA	NA	NA	NA	NA	NA	0.147415	9.36584e-05	no	Confirmed Non-core
ca7e7a104e6b9537449b679936314b531f00e394	NA	NA	NA	NA	NA	NA	NA	NA	NA	0.147415	7.69097e-05	no	Confirmed Non-core
61c9b36e73da44f3d2b7b91cb4d63f53c53f9411	NA	NA	NA	NA	NA	NA	NA	NA	NA	0.147415	6.48672e-05	no	Confirmed Non-core
5a559d101c340141c5d73698767307822c4cbb8a	NA	NA	NA	NA	NA	NA	NA	NA	NA	0.147415	6.1671e-05	no	Confirmed Non-core
e3c2741f17882a552a26a11a0f891a5da7f474a9	NA	NA	NA	NA	NA	NA	NA	NA	NA	0.147415	5.7168e-05	no	Confirmed Non-core
6cef320ebf12790dcb71bc5ec85ff134101e068f	Bacteria;Firmicutes;Clostridia;Clostridiales;Ruminococcaceae	0.954283	Bacteria	Firmicutes	Clostridia	Clostridiales	Ruminococcaceae	NA	NA	0.146315	0.000518195	no	Confirmed Non-core
cc5de870c49eff2d21862aa9b0b673d0e2bafbe7	Bacteria;Bacteroidetes;Bacteroidia;Bacteroidales;Muribaculaceae;uncultured bacterium;uncultured bacterium	0.989112	Bacteria	Bacteroidetes	Bacteroidia	Bacteroidales	Muribaculaceae	uncultured bacterium	uncultured bacterium	0.146315	0.000126955	no	Confirmed Non-core
9864131174b54d12cca16cabda3c996f36b79c8a	Bacteria;Firmicutes;Clostridia;Clostridiales;Ruminococcaceae;Ruminococcaceae UCG-005	0.763406	Bacteria	Firmicutes	Clostridia	Clostridiales	Ruminococcaceae	Ruminococcaceae UCG-005	NA	0.146315	4.69605e-05	no	Confirmed Non-core
7234ce3fb784e98a236a4e183d6ef3b24ef62478	NA	NA	NA	NA	NA	NA	NA	NA	NA	0.146315	0.000150181	no	Confirmed Non-core
2849f3abc21467c48217adbbe6fced7fca10c775	NA	NA	NA	NA	NA	NA	NA	NA	NA	0.146315	0.000140666	no	Confirmed Non-core
df2fbf6f5967d6e5b8f2a9abe4af1286fa4f0f76	NA	NA	NA	NA	NA	NA	NA	NA	NA	0.146315	9.90993e-05	no	Confirmed Non-core
4933661f903ae97c908559f5372f0b00bbff10dd	NA	NA	NA	NA	NA	NA	NA	NA	NA	0.146315	8.9123e-05	no	Confirmed Non-core
45f7e873707856f6b35f7ee6cd8568a85172747b	NA	NA	NA	NA	NA	NA	NA	NA	NA	0.146315	6.67181e-05	no	Confirmed Non-core
a864cebff435885dbaf64305e804b8807541684a	NA	NA	NA	NA	NA	NA	NA	NA	NA	0.146315	5.82308e-05	no	Confirmed Non-core
60194dea61f734f493a4d99b21826c2feadd3e36	NA	NA	NA	NA	NA	NA	NA	NA	NA	0.146315	4.93426e-05	no	Confirmed Non-core
3f7065b32c6a5e073e21ffaf59761435bf2dd445	NA	NA	NA	NA	NA	NA	NA	NA	NA	0.146315	5.32471e-05	no	Confirmed Non-core
e26c41c9096a2c007fd20f8b7b15aa6adef898a7	NA	NA	NA	NA	NA	NA	NA	NA	NA	0.146315	4.62783e-05	no	Confirmed Non-core
07595240755443e8a8dc1b1f0ab1374675a06c36	Bacteria;Firmicutes;Clostridia;Clostridiales;Lachnospiraceae	0.999582	Bacteria	Firmicutes	Clostridia	Clostridiales	Lachnospiraceae	NA	NA	0.145215	0.000490253	no	Confirmed Non-core
e998012b1f0b2881c0c72284f13b3bc049fc1fb4	Bacteria;Firmicutes;Clostridia;Clostridiales;Lachnospiraceae	0.999966	Bacteria	Firmicutes	Clostridia	Clostridiales	Lachnospiraceae	NA	NA	0.145215	0.000183677	no	Confirmed Non-core
3f535b6fe197a2e76f4b4f3ac81fefdcdacd2382	Bacteria;Firmicutes;Negativicutes;Selenomonadales;Acidaminococcaceae;Phascolarctobacterium;uncultured bacterium	0.883103	Bacteria	Firmicutes	Negativicutes	Selenomonadales	Acidaminococcaceae	Phascolarctobacterium	uncultured bacterium	0.145215	5.29582e-05	no	Confirmed Non-core
d929ccce6537bcbb2ea3011d4ae1fb4ad57af392	Bacteria;Firmicutes;Clostridia;Clostridiales;Lachnospiraceae	0.999908	Bacteria	Firmicutes	Clostridia	Clostridiales	Lachnospiraceae	NA	NA	0.145215	5.38731e-05	no	Confirmed Non-core
213f26b3c7fb142a5871a1a99588bdad9be7b1a5	NA	NA	NA	NA	NA	NA	NA	NA	NA	0.145215	0.000207133	no	Confirmed Non-core
ac6c7879af502b7dab36b73d2aad24e25c3ce25e	NA	NA	NA	NA	NA	NA	NA	NA	NA	0.145215	0.000180185	no	Confirmed Non-core
370f8f40d72cd7a1556ad381c5e3035c5f4664ac	NA	NA	NA	NA	NA	NA	NA	NA	NA	0.145215	0.000138362	no	Confirmed Non-core
ad7756741d7b519a9a4ed3a7d19272bdf4137acd	NA	NA	NA	NA	NA	NA	NA	NA	NA	0.145215	0.000100087	no	Confirmed Non-core
6232840c9840c661e0cb92eb16263b413cdb288c	NA	NA	NA	NA	NA	NA	NA	NA	NA	0.145215	7.42901e-05	no	Confirmed Non-core
bc8449bb1e4d99f6b14a2eb6f8b0ae25222ad2b0	NA	NA	NA	NA	NA	NA	NA	NA	NA	0.145215	8.70292e-05	no	Confirmed Non-core
bf93e86870bbf581748997e2531d99f288c2a26c	NA	NA	NA	NA	NA	NA	NA	NA	NA	0.145215	5.71252e-05	no	Confirmed Non-core
95d432885ad646db61baf8225e76220acba5e3ef	NA	NA	NA	NA	NA	NA	NA	NA	NA	0.145215	8.16816e-05	no	Confirmed Non-core
655bc7503f7811c9338aea017ef3c05480450b06	NA	NA	NA	NA	NA	NA	NA	NA	NA	0.145215	5.77827e-05	no	Confirmed Non-core
ec1b198ab75f9b2d3668399f69a7625e1aa28917	NA	NA	NA	NA	NA	NA	NA	NA	NA	0.145215	6.5667e-05	no	Confirmed Non-core
49fb9d864e26cd48dcca06ec460547721caeb5ef	NA	NA	NA	NA	NA	NA	NA	NA	NA	0.145215	5.10933e-05	no	Confirmed Non-core
c822169054897f627e2ac66943dcc50b7c5a74ed	NA	NA	NA	NA	NA	NA	NA	NA	NA	0.145215	5.47961e-05	no	Confirmed Non-core
86144c98561152d3a49de561a2b01b616a24e979	NA	NA	NA	NA	NA	NA	NA	NA	NA	0.145215	4.36825e-05	no	Confirmed Non-core
baf83c536f729758ce73e275dc040fc8e2594b3b	Bacteria;Bacteroidetes;Bacteroidia;Bacteroidales;Bacteroidaceae;Bacteroides;uncultured Bacteroidales bacterium	0.809034	Bacteria	Bacteroidetes	Bacteroidia	Bacteroidales	Bacteroidaceae	Bacteroides	uncultured Bacteroidales bacterium	0.144114	0.000319662	no	Confirmed Non-core
cfd3a1134f042d6458012bb00774a5ad2f80e45c	Bacteria;Bacteroidetes;Bacteroidia;Bacteroidales;Prevotellaceae;Prevotellaceae UCG-001;uncultured bacterium	0.776147	Bacteria	Bacteroidetes	Bacteroidia	Bacteroidales	Prevotellaceae	Prevotellaceae UCG-001	uncultured bacterium	0.144114	0.000107476	no	Confirmed Non-core
30118b43fe9f07c1e7118f2fd3bd70f8e0d859c2	Bacteria;Bacteroidetes;Bacteroidia;Bacteroidales;Muribaculaceae;uncultured bacterium;uncultured bacterium	0.986817	Bacteria	Bacteroidetes	Bacteroidia	Bacteroidales	Muribaculaceae	uncultured bacterium	uncultured bacterium	0.144114	9.06996e-05	no	Confirmed Non-core
02d4eab1bbc5a641ae512fb6684d38830ea00141	NA	NA	NA	NA	NA	NA	NA	NA	NA	0.144114	0.000141319	no	Confirmed Non-core
e2e043316725a6aaeaba3ef79ee83ca5f9f13596	NA	NA	NA	NA	NA	NA	NA	NA	NA	0.144114	0.000120037	no	Confirmed Non-core
6dc4e2540bdfd7b7a88fc04a705e530a0c6a5034	NA	NA	NA	NA	NA	NA	NA	NA	NA	0.144114	6.96767e-05	no	Confirmed Non-core
3dcd374117c3796aa984bb5b8e1e9c064f0929c5	NA	NA	NA	NA	NA	NA	NA	NA	NA	0.144114	7.1138e-05	no	Confirmed Non-core
a274f76e10a5ac35e63de16e7f0efdf964e2b015	NA	NA	NA	NA	NA	NA	NA	NA	NA	0.144114	6.36619e-05	no	Confirmed Non-core
de844bace73648b79bf843fa1acbb45baaf33385	NA	NA	NA	NA	NA	NA	NA	NA	NA	0.144114	6.35236e-05	no	Confirmed Non-core
d0dc7483458c7b1296e58761560ee383e75ed42f	NA	NA	NA	NA	NA	NA	NA	NA	NA	0.144114	5.891e-05	no	Confirmed Non-core
583b1bd28e9305feca415a552c4bdea31e2d3184	NA	NA	NA	NA	NA	NA	NA	NA	NA	0.144114	6.09417e-05	no	Confirmed Non-core
0c33d6d12ef1da4ab09d56e8eb72ac047dfe439d	NA	NA	NA	NA	NA	NA	NA	NA	NA	0.144114	5.42522e-05	no	Confirmed Non-core
4cbe74fab7fd9c780d646ee9317d6b8c8dabd357	NA	NA	NA	NA	NA	NA	NA	NA	NA	0.144114	5.81778e-05	no	Confirmed Non-core
cb679a26e7aca6c389b00dc71fbe53b78154f22b	NA	NA	NA	NA	NA	NA	NA	NA	NA	0.144114	5.5664e-05	no	Confirmed Non-core
4a28ffaf650940ac27c9199d1ff4815cbf9f6774	NA	NA	NA	NA	NA	NA	NA	NA	NA	0.144114	5.02071e-05	no	Confirmed Non-core
f2c2b2dff1d9fa05685b3a8c10467dabcbacc31a	NA	NA	NA	NA	NA	NA	NA	NA	NA	0.144114	4.54731e-05	no	Confirmed Non-core
f2839ac942ece028e3238e307a49c5d540ced136	Bacteria;Firmicutes;Clostridia;Clostridiales;Lachnospiraceae	0.999939	Bacteria	Firmicutes	Clostridia	Clostridiales	Lachnospiraceae	NA	NA	0.143014	0.00106195	no	Confirmed Non-core
ca3b21eb8a0c3e45abe27172bde905efa3a70c24	Bacteria;Firmicutes;Clostridia;Clostridiales;Ruminococcaceae;Oscillibacter;uncultured bacterium	0.946957	Bacteria	Firmicutes	Clostridia	Clostridiales	Ruminococcaceae	Oscillibacter	uncultured bacterium	0.143014	8.87151e-05	no	Confirmed Non-core
f43798b6fe9cf374734bff01a54530810ec48d00	Bacteria;Firmicutes;Clostridia;Clostridiales;Ruminococcaceae;Ruminococcaceae UCG-014	1	Bacteria	Firmicutes	Clostridia	Clostridiales	Ruminococcaceae	Ruminococcaceae UCG-014	NA	0.143014	7.36276e-05	no	Confirmed Non-core
c3ae86ebc8601934f74d867f12f1edaea0c90606	Bacteria;Firmicutes;Clostridia;Clostridiales;Ruminococcaceae;Ruminococcaceae UCG-014	1	Bacteria	Firmicutes	Clostridia	Clostridiales	Ruminococcaceae	Ruminococcaceae UCG-014	NA	0.143014	5.18462e-05	no	Confirmed Non-core
1ae2d3071af110c06238194c1b8e445fd3e4d2e4	NA	NA	NA	NA	NA	NA	NA	NA	NA	0.143014	0.000219923	no	Confirmed Non-core
425d4eb3f30ae0ad7049ae9da1f3125e92e7d227	NA	NA	NA	NA	NA	NA	NA	NA	NA	0.143014	0.000203935	no	Confirmed Non-core
2be04abdd3fdecea4d5601b45fb24906c6d713fd	NA	NA	NA	NA	NA	NA	NA	NA	NA	0.143014	0.000120835	no	Confirmed Non-core
a94ba5a0f086250324a367cff98229e172d84047	NA	NA	NA	NA	NA	NA	NA	NA	NA	0.143014	8.53319e-05	no	Confirmed Non-core
fd88d6a98baf521bbaeb374590f7692b8a3cbf18	NA	NA	NA	NA	NA	NA	NA	NA	NA	0.143014	9.23888e-05	no	Confirmed Non-core
0c42591793f87c653a8d42331615ab5d9fca075b	NA	NA	NA	NA	NA	NA	NA	NA	NA	0.143014	8.55869e-05	no	Confirmed Non-core
b79075055a76010f818c625c90f6c05b758dddbd	NA	NA	NA	NA	NA	NA	NA	NA	NA	0.143014	5.94912e-05	no	Confirmed Non-core
9ea983bef17004c6fc742f2b8d2cb79cf609fb49	NA	NA	NA	NA	NA	NA	NA	NA	NA	0.143014	5.30187e-05	no	Confirmed Non-core
af3e10aab02d246a9dc39a9e9667848e49ba1d07	NA	NA	NA	NA	NA	NA	NA	NA	NA	0.143014	3.5161e-05	no	Confirmed Non-core
aae2e75cb5f8c16df5e028f0390384c24de04e96	NA	NA	NA	NA	NA	NA	NA	NA	NA	0.141914	0.000222432	no	Confirmed Non-core
4b25f5cfa0090493c0e0c9c14d0967180f18c697	NA	NA	NA	NA	NA	NA	NA	NA	NA	0.141914	0.000140675	no	Confirmed Non-core
c1d0b01410c4f80290d7d288dd5469cd3ee0ceca	NA	NA	NA	NA	NA	NA	NA	NA	NA	0.141914	0.000152988	no	Confirmed Non-core
37ddd17b8522301f8f412404f6c48bba5c652a6e	NA	NA	NA	NA	NA	NA	NA	NA	NA	0.141914	9.42604e-05	no	Confirmed Non-core
c9afbc9a51a56a5546868b550c5a05dbd82082c4	NA	NA	NA	NA	NA	NA	NA	NA	NA	0.141914	8.47207e-05	no	Confirmed Non-core
d5793f9c2c573fc2e976edd6950b1f6a3d847721	NA	NA	NA	NA	NA	NA	NA	NA	NA	0.141914	0.000101665	no	Confirmed Non-core
5a1b0440cd5e486a6e9441fcf78a2b6f47fbbffa	NA	NA	NA	NA	NA	NA	NA	NA	NA	0.141914	6.27459e-05	no	Confirmed Non-core
fe180a724368770d0b61d344dd9277e7ab06ca98	NA	NA	NA	NA	NA	NA	NA	NA	NA	0.141914	4.90116e-05	no	Confirmed Non-core
38d6a46bb9644087831e98158479e5f0fc97f960	NA	NA	NA	NA	NA	NA	NA	NA	NA	0.141914	5.65636e-05	no	Confirmed Non-core
aae42405ed3d83b1b30bf4398ede9d97f8a18c95	NA	NA	NA	NA	NA	NA	NA	NA	NA	0.141914	4.96618e-05	no	Confirmed Non-core
1a6f6cc7b6307a13a221404f805dcfb757ab41fe	NA	NA	NA	NA	NA	NA	NA	NA	NA	0.141914	4.47729e-05	no	Confirmed Non-core
eea3f2abe61a7b1aafca537ac4746e97c1358e33	Bacteria;Bacteroidetes;Bacteroidia;Bacteroidales;Muribaculaceae;uncultured bacterium;uncultured bacterium	0.850603	Bacteria	Bacteroidetes	Bacteroidia	Bacteroidales	Muribaculaceae	uncultured bacterium	uncultured bacterium	0.140814	0.000201215	no	Confirmed Non-core
ee1997197f55967391a5ce4518623762b348df60	Bacteria;Firmicutes;Clostridia;Clostridiales;Lachnospiraceae	0.999975	Bacteria	Firmicutes	Clostridia	Clostridiales	Lachnospiraceae	NA	NA	0.140814	0.000214856	no	Confirmed Non-core
3afc8d43f3611d37cafada67cb7c119becd7492b	Bacteria;Cyanobacteria;Oxyphotobacteria;Chloroplast;Eimeria praecox;Eimeria praecox;Eimeria praecox	1	Bacteria	Cyanobacteria	Oxyphotobacteria	Chloroplast	Eimeria praecox	Eimeria praecox	Eimeria praecox	0.140814	0.000111319	no	Confirmed Non-core
04196b97e8275e64c5808e84da20ccddb2587d99	Bacteria;Firmicutes;Clostridia;Clostridiales;Lachnospiraceae	0.999926	Bacteria	Firmicutes	Clostridia	Clostridiales	Lachnospiraceae	NA	NA	0.140814	0.000120888	no	Confirmed Non-core
9781190d89ea5e504277e3b19fe6891b2fc6dd61	Bacteria;Firmicutes;Clostridia;Clostridiales;Ruminococcaceae	0.987101	Bacteria	Firmicutes	Clostridia	Clostridiales	Ruminococcaceae	NA	NA	0.140814	7.82247e-05	no	Confirmed Non-core
75d1d398a8a83081ab874e58c4997570f8fba1f0	Bacteria;Firmicutes;Clostridia;Clostridiales;Lachnospiraceae	0.999685	Bacteria	Firmicutes	Clostridia	Clostridiales	Lachnospiraceae	NA	NA	0.140814	3.97859e-05	no	Confirmed Non-core
1943c09bf440ffe191f8007557791e17d1f449ae	NA	NA	NA	NA	NA	NA	NA	NA	NA	0.140814	0.000265537	no	Confirmed Non-core
5a0cd917b2992ee9ca52639a4cc0a4257567a94d	NA	NA	NA	NA	NA	NA	NA	NA	NA	0.140814	0.000154618	no	Confirmed Non-core
1699c706a2f4e259bee0290f24867642a8cbe516	NA	NA	NA	NA	NA	NA	NA	NA	NA	0.140814	0.000138585	no	Confirmed Non-core
e485c32f8ad96bca03acb6a95ec14522ed8d87d1	NA	NA	NA	NA	NA	NA	NA	NA	NA	0.140814	0.000100544	no	Confirmed Non-core
58a466f249b5c91a36b2de8d710b3548e837bab9	NA	NA	NA	NA	NA	NA	NA	NA	NA	0.140814	8.17166e-05	no	Confirmed Non-core
a8ef8d64a4a2f5391e78bcb95c8e312f80ea4c63	NA	NA	NA	NA	NA	NA	NA	NA	NA	0.140814	9.10416e-05	no	Confirmed Non-core
b298e004f916a1973792e7cb9f85694788033170	NA	NA	NA	NA	NA	NA	NA	NA	NA	0.140814	7.49969e-05	no	Confirmed Non-core
970d16bca19e33a5a7dbb577167e26954234bf7a	NA	NA	NA	NA	NA	NA	NA	NA	NA	0.140814	6.02881e-05	no	Confirmed Non-core
e6beea0f4e543f68697ba8358bdd723e1122afd7	NA	NA	NA	NA	NA	NA	NA	NA	NA	0.140814	5.46779e-05	no	Confirmed Non-core
23d0e5d20bd4ced24d0aead883da4ca25788bf49	NA	NA	NA	NA	NA	NA	NA	NA	NA	0.140814	5.42172e-05	no	Confirmed Non-core
e2053d73959ab98e114f1e96f2b8b0237d340076	NA	NA	NA	NA	NA	NA	NA	NA	NA	0.140814	3.69335e-05	no	Confirmed Non-core
154b6dd6f312f5c7bdd89d5d27cb851cd1225399	NA	NA	NA	NA	NA	NA	NA	NA	NA	0.140814	4.35949e-05	no	Confirmed Non-core
e093130d81da437d2a61a9cbe1219563cf41e6de	Bacteria;Proteobacteria;Alphaproteobacteria;Rhodospirillales;uncultured;gut metagenome;gut metagenome	0.999641	Bacteria	Proteobacteria	Alphaproteobacteria	Rhodospirillales	uncultured	gut metagenome	gut metagenome	0.139714	0.000334545	no	Confirmed Non-core
fb097ba97eb07a4f460da071a99d30e5b2f82f95	Bacteria;Firmicutes;Clostridia;Clostridiales;Ruminococcaceae;Ruminococcaceae UCG-014;unidentified rumen bacterium JW32	0.988943	Bacteria	Firmicutes	Clostridia	Clostridiales	Ruminococcaceae	Ruminococcaceae UCG-014	unidentified rumen bacterium JW32	0.139714	7.47923e-05	no	Confirmed Non-core
821cc4dcd07ec87dd3e16b1b52ddc1a62e1a5e43	Bacteria;Firmicutes;Clostridia;Clostridiales;Ruminococcaceae;Ruminococcaceae UCG-014	1	Bacteria	Firmicutes	Clostridia	Clostridiales	Ruminococcaceae	Ruminococcaceae UCG-014	NA	0.139714	6.96253e-05	no	Confirmed Non-core
6b11e31e36458d3730f72015498106cdcaadb557	Bacteria;Firmicutes;Clostridia;Clostridiales;Lachnospiraceae	0.999981	Bacteria	Firmicutes	Clostridia	Clostridiales	Lachnospiraceae	NA	NA	0.139714	3.66955e-05	no	Confirmed Non-core
ecd79aa8d2387f5c5881f3c53549c1b654b8b110	NA	NA	NA	NA	NA	NA	NA	NA	NA	0.139714	0.000167666	no	Confirmed Non-core
2ba575e57eaa38fbee988412e6976c729a2a6e6a	NA	NA	NA	NA	NA	NA	NA	NA	NA	0.139714	0.000168663	no	Confirmed Non-core
ccd49e99fa19925ba9e7c50e0b01efd14f86de77	NA	NA	NA	NA	NA	NA	NA	NA	NA	0.139714	0.000132064	no	Confirmed Non-core
f6ee8b1ea9020ac1a277aa3581239a4daaa5d7be	NA	NA	NA	NA	NA	NA	NA	NA	NA	0.139714	0.000163393	no	Confirmed Non-core
fb04e6d5855b07470322871067c3845816a68d67	NA	NA	NA	NA	NA	NA	NA	NA	NA	0.139714	0.00010173	no	Confirmed Non-core
229f66c66c062aa01198dc79c795f09d511579c1	NA	NA	NA	NA	NA	NA	NA	NA	NA	0.139714	0.000106302	no	Confirmed Non-core
9bce3865f4dd67398914b192e7a91e1564443012	NA	NA	NA	NA	NA	NA	NA	NA	NA	0.139714	0.000101664	no	Confirmed Non-core
de087b4174c0d234813028e347681ed8821a745e	NA	NA	NA	NA	NA	NA	NA	NA	NA	0.139714	6.52804e-05	no	Confirmed Non-core
fc99df92f61041770a3f7a02332b43725d1442aa	NA	NA	NA	NA	NA	NA	NA	NA	NA	0.139714	7.34903e-05	no	Confirmed Non-core
8188ad0ad447418f4da8f776eeaccd5ae719e26a	NA	NA	NA	NA	NA	NA	NA	NA	NA	0.139714	5.47806e-05	no	Confirmed Non-core
91dc3eed1090e85ac0a266e8917f296cc605bfc6	NA	NA	NA	NA	NA	NA	NA	NA	NA	0.139714	5.30982e-05	no	Confirmed Non-core
ab1d4f90af040851095c4060c2b86662c69935d9	NA	NA	NA	NA	NA	NA	NA	NA	NA	0.139714	4.6157e-05	no	Confirmed Non-core
1dda3dc92f734cd500d9d0f32daf9c06502d5229	NA	NA	NA	NA	NA	NA	NA	NA	NA	0.139714	4.63479e-05	no	Confirmed Non-core
7fbcd20894250cb94fee75db8079e8ad8aa3ec24	NA	NA	NA	NA	NA	NA	NA	NA	NA	0.139714	4.55033e-05	no	Confirmed Non-core
3ee7a4bcfb65c6792fd426b70e8ccb1d7edb719f	Bacteria;Cyanobacteria;Melainabacteria;Gastranaerophilales	1	Bacteria	Cyanobacteria	Melainabacteria	Gastranaerophilales	NA	NA	NA	0.138614	0.000106158	no	Confirmed Non-core
ad28956c675b77d7ecf402bd643bde00f0ad134d	Bacteria;Bacteroidetes;Bacteroidia;Bacteroidales;Prevotellaceae;Alloprevotella;uncultured bacterium	0.96955	Bacteria	Bacteroidetes	Bacteroidia	Bacteroidales	Prevotellaceae	Alloprevotella	uncultured bacterium	0.138614	0.000100184	no	Confirmed Non-core
6a2d9bb53c398ffcd29740683993de73ac4f044a	Bacteria;Firmicutes;Clostridia;Clostridiales;Lachnospiraceae	0.999762	Bacteria	Firmicutes	Clostridia	Clostridiales	Lachnospiraceae	NA	NA	0.138614	3.84071e-05	no	Confirmed Non-core
1857cd8199732c5d19d19955c8ca3adaeae3d4c7	NA	NA	NA	NA	NA	NA	NA	NA	NA	0.138614	0.000558063	no	Confirmed Non-core
9370580953cce193c79d3736f26fc74893d4c32f	NA	NA	NA	NA	NA	NA	NA	NA	NA	0.138614	0.000187908	no	Confirmed Non-core
4f6c26a81070084eff420211df65a6063883cb4c	NA	NA	NA	NA	NA	NA	NA	NA	NA	0.138614	0.000172417	no	Confirmed Non-core
26675da7017f8f7d2f10245220dc0c8fe97531fa	NA	NA	NA	NA	NA	NA	NA	NA	NA	0.138614	0.000118651	no	Confirmed Non-core
6d755504c50fc8c746c9237be26c01c53f8d0964	NA	NA	NA	NA	NA	NA	NA	NA	NA	0.138614	8.42197e-05	no	Confirmed Non-core
17ca610d115064bf0a9e8cc5e00e56d1c86032e7	NA	NA	NA	NA	NA	NA	NA	NA	NA	0.138614	0.0001034	no	Confirmed Non-core
c5aff27e616b3144fde31a516fa5a3168e2340f7	NA	NA	NA	NA	NA	NA	NA	NA	NA	0.138614	7.52977e-05	no	Confirmed Non-core
4ed75d9fd6060badd1a6e3b6a4df915912bd70dc	NA	NA	NA	NA	NA	NA	NA	NA	NA	0.138614	6.0228e-05	no	Confirmed Non-core
8f1d4669540859e2acc711d3f67d29ea6f3cb878	NA	NA	NA	NA	NA	NA	NA	NA	NA	0.138614	7.13982e-05	no	Confirmed Non-core
5100683801148cc9397a4eeffdda0a398960161c	NA	NA	NA	NA	NA	NA	NA	NA	NA	0.138614	6.45785e-05	no	Confirmed Non-core
8e770ebdccd89a0bf1dab6f8e04e13cac957339b	NA	NA	NA	NA	NA	NA	NA	NA	NA	0.138614	5.49925e-05	no	Confirmed Non-core
0454027651dc816276b2d05b525e93e642dceebd	NA	NA	NA	NA	NA	NA	NA	NA	NA	0.138614	5.91095e-05	no	Confirmed Non-core
481dab4f0e07636dcee2b87c2ccc26293987fc5a	NA	NA	NA	NA	NA	NA	NA	NA	NA	0.138614	4.30432e-05	no	Confirmed Non-core
c360482bd29fad043f47888ea78ae883f2fcb7f8	NA	NA	NA	NA	NA	NA	NA	NA	NA	0.138614	4.62084e-05	no	Confirmed Non-core
a975f2f03a0f145eadeaa025900441f8f1d1de12	Bacteria;Firmicutes;Clostridia;Clostridiales;Lachnospiraceae	0.999918	Bacteria	Firmicutes	Clostridia	Clostridiales	Lachnospiraceae	NA	NA	0.137514	0.000315203	no	Confirmed Non-core
ab87ad0b5e83873adc7fe21c454238b57e564898	Bacteria;Firmicutes;Clostridia;Clostridiales;Lachnospiraceae;uncultured	0.728313	Bacteria	Firmicutes	Clostridia	Clostridiales	Lachnospiraceae	uncultured	NA	0.137514	0.000159033	no	Confirmed Non-core
61834a939ff1e8577e32e06dd5d1773547f2062f	Bacteria;Cyanobacteria;Melainabacteria;Gastranaerophilales;uncultured bacterium;uncultured bacterium;uncultured bacterium	0.940351	Bacteria	Cyanobacteria	Melainabacteria	Gastranaerophilales	uncultured bacterium	uncultured bacterium	uncultured bacterium	0.137514	8.79095e-05	no	Confirmed Non-core
0952e37ca90230b3a75570d0713e35870046dd38	NA	NA	NA	NA	NA	NA	NA	NA	NA	0.137514	9.71579e-05	no	Confirmed Non-core
47f7ff2c6082e13848b0b0b521e94e92667c507e	NA	NA	NA	NA	NA	NA	NA	NA	NA	0.137514	6.18615e-05	no	Confirmed Non-core
e07bf84521ab4a758824d642f7d78fcdbe7c7786	NA	NA	NA	NA	NA	NA	NA	NA	NA	0.137514	5.69064e-05	no	Confirmed Non-core
9cf99e8f8d673380cad7a9b11b2d6da2450e7487	NA	NA	NA	NA	NA	NA	NA	NA	NA	0.137514	4.00672e-05	no	Confirmed Non-core
7bef7b415cc796cd9008e3da81646d998566dc1d	NA	NA	NA	NA	NA	NA	NA	NA	NA	0.137514	4.87719e-05	no	Confirmed Non-core
5add6e6599a5e4eae4f07eecf8a609612dc2f0dc	NA	NA	NA	NA	NA	NA	NA	NA	NA	0.137514	3.96475e-05	no	Confirmed Non-core
ae462beb5474379af268f501ea9301a45d083564	NA	NA	NA	NA	NA	NA	NA	NA	NA	0.137514	4.15866e-05	no	Confirmed Non-core
45fae13a69224364e0b3ab23ca61d92d2056f01c	NA	NA	NA	NA	NA	NA	NA	NA	NA	0.137514	4.42988e-05	no	Confirmed Non-core
37e3774ab27b26dafe832d4bcc2e33fc27b771e5	NA	NA	NA	NA	NA	NA	NA	NA	NA	0.137514	4.27781e-05	no	Confirmed Non-core
bccda00cd7583bd5f0cd6c2248ac706540b36f08	NA	NA	NA	NA	NA	NA	NA	NA	NA	0.137514	3.80964e-05	no	Confirmed Non-core
00dbdaf5e3b649eb3552d8a78e5ebedf5835bbe7	Bacteria;Firmicutes;Clostridia;Clostridiales;Ruminococcaceae;Ruminococcaceae UCG-005	0.928338	Bacteria	Firmicutes	Clostridia	Clostridiales	Ruminococcaceae	Ruminococcaceae UCG-005	NA	0.136414	0.000268261	no	Confirmed Non-core
452b06cac0d41d720530a54c082ab96943d185e3	Bacteria;Firmicutes;Clostridia;Clostridiales;Lachnospiraceae;Lachnospiraceae NK4A136 group;uncultured bacterium	0.723446	Bacteria	Firmicutes	Clostridia	Clostridiales	Lachnospiraceae	Lachnospiraceae NK4A136 group	uncultured bacterium	0.136414	0.000146969	no	Confirmed Non-core
e173b45398216ede41a949937fe2b267c43c24f0	Bacteria;Firmicutes;Clostridia;Clostridiales;Lachnospiraceae;Marvinbryantia;uncultured bacterium	0.857532	Bacteria	Firmicutes	Clostridia	Clostridiales	Lachnospiraceae	Marvinbryantia	uncultured bacterium	0.136414	6.13911e-05	no	Confirmed Non-core
d38a685e7704a19a868afa53f8bc07ed9f1142dd	Bacteria;Firmicutes;Clostridia;Clostridiales;Lachnospiraceae;uncultured	0.87171	Bacteria	Firmicutes	Clostridia	Clostridiales	Lachnospiraceae	uncultured	NA	0.136414	4.63055e-05	no	Confirmed Non-core
b6609ce4dcf43943d9b75c43444f07fd737ae619	Bacteria;Firmicutes;Clostridia;Clostridiales;Ruminococcaceae;Ruminococcaceae UCG-013;uncultured bacterium	0.906941	Bacteria	Firmicutes	Clostridia	Clostridiales	Ruminococcaceae	Ruminococcaceae UCG-013	uncultured bacterium	0.136414	4.31184e-05	no	Confirmed Non-core
b86e5615972e7f21fbbd422a9b7301b292ec978f	NA	NA	NA	NA	NA	NA	NA	NA	NA	0.136414	0.000175109	no	Confirmed Non-core
3ef5673223d18793618e322bb40f9e29745a81e6	NA	NA	NA	NA	NA	NA	NA	NA	NA	0.136414	0.000104936	no	Confirmed Non-core
a28ebde3719bae74771b1e5187a25bbb521260d4	NA	NA	NA	NA	NA	NA	NA	NA	NA	0.136414	5.3823e-05	no	Confirmed Non-core
ffe611d55993a1939aed85bab334bdb4d4af362e	NA	NA	NA	NA	NA	NA	NA	NA	NA	0.136414	4.96184e-05	no	Confirmed Non-core
59d376a9ebc3819ca38baff4e28053f61a762115	NA	NA	NA	NA	NA	NA	NA	NA	NA	0.136414	4.33527e-05	no	Confirmed Non-core
0c0b1684d1c499bd9ea52c5b08a4891183fd0b70	NA	NA	NA	NA	NA	NA	NA	NA	NA	0.136414	4.61177e-05	no	Confirmed Non-core
b443495118b9a5573c899d0b68d599cd7dd41355	NA	NA	NA	NA	NA	NA	NA	NA	NA	0.136414	4.11818e-05	no	Confirmed Non-core
cee6d7b9915e7dda9c7450e163fab284f2b14408	Bacteria;Firmicutes;Clostridia;Clostridiales;Lachnospiraceae	0.999972	Bacteria	Firmicutes	Clostridia	Clostridiales	Lachnospiraceae	NA	NA	0.135314	0.000181596	no	Confirmed Non-core
a8328877d4ad2aaba1ba7a1279fcf36282ffecb2	Bacteria;Firmicutes;Clostridia;Clostridiales;Ruminococcaceae	0.920668	Bacteria	Firmicutes	Clostridia	Clostridiales	Ruminococcaceae	NA	NA	0.135314	9.98828e-05	no	Confirmed Non-core
52f2c9c363ee125f77295e2bac98c4f711af99bd	Bacteria;Firmicutes;Clostridia;Clostridiales;Christensenellaceae;Christensenellaceae R-7 group	0.909449	Bacteria	Firmicutes	Clostridia	Clostridiales	Christensenellaceae	Christensenellaceae R-7 group	NA	0.135314	5.2407e-05	no	Confirmed Non-core
e8e45babf4b933d3746ac6661f27e60b68eb26bf	NA	NA	NA	NA	NA	NA	NA	NA	NA	0.135314	0.000628251	no	Confirmed Non-core
aaa4dcfbeecab52fd719c96d3c5393ce72e970d5	NA	NA	NA	NA	NA	NA	NA	NA	NA	0.135314	0.000187099	no	Confirmed Non-core
86df40a1862e6f2ab6dcb632468f4284030dd9d8	NA	NA	NA	NA	NA	NA	NA	NA	NA	0.135314	0.000242296	no	Confirmed Non-core
99e260119831e3dea467740359b5feab3b248c9d	NA	NA	NA	NA	NA	NA	NA	NA	NA	0.135314	0.000260048	no	Confirmed Non-core
a8e529462700b3e02d1d084d72a2a0de8aee8707	NA	NA	NA	NA	NA	NA	NA	NA	NA	0.135314	0.000190338	no	Confirmed Non-core
5679f611ccc82754330b1e81b147a1bf7fd8895d	NA	NA	NA	NA	NA	NA	NA	NA	NA	0.135314	0.000111774	no	Confirmed Non-core
815945096c6c2f3ca6aef229e1ec69cc5e7a3f29	NA	NA	NA	NA	NA	NA	NA	NA	NA	0.135314	7.58379e-05	no	Confirmed Non-core
92f3249325cc6fb5e90bbdb0719a5ff92bbb9750	NA	NA	NA	NA	NA	NA	NA	NA	NA	0.135314	8.99776e-05	no	Confirmed Non-core
9ac6563d54c8ced0afb2c99358df23859f8e3cec	NA	NA	NA	NA	NA	NA	NA	NA	NA	0.135314	8.55798e-05	no	Confirmed Non-core
6d898a27274a0bea6d4675eebfd002a2bc47866e	NA	NA	NA	NA	NA	NA	NA	NA	NA	0.135314	6.46934e-05	no	Confirmed Non-core
95902fcb8a9e764ee11ca7ed943bf30640acf140	NA	NA	NA	NA	NA	NA	NA	NA	NA	0.135314	4.85838e-05	no	Confirmed Non-core
01791fc3ed984ee5558788ca3b58b54276b9f96a	NA	NA	NA	NA	NA	NA	NA	NA	NA	0.135314	5.11431e-05	no	Confirmed Non-core
2eb9bd38feecb0073faf271aad2f636a71fdc9ce	NA	NA	NA	NA	NA	NA	NA	NA	NA	0.135314	4.53318e-05	no	Confirmed Non-core
0a5567a220b640115de2b69eb4a8e95b1cfa602f	NA	NA	NA	NA	NA	NA	NA	NA	NA	0.135314	4.72686e-05	no	Confirmed Non-core
ab8a90f9f6bcb0fd5cb58f79bed5364407acbf04	Bacteria;Bacteroidetes;Bacteroidia;Bacteroidales;Prevotellaceae	0.98404	Bacteria	Bacteroidetes	Bacteroidia	Bacteroidales	Prevotellaceae	NA	NA	0.134213	0.000117676	no	Confirmed Non-core
b8ce7b3e3ef42471023dc778e95f9dcc5ef23953	Bacteria;Firmicutes;Clostridia;Clostridiales;Lachnospiraceae	0.999906	Bacteria	Firmicutes	Clostridia	Clostridiales	Lachnospiraceae	NA	NA	0.134213	8.89714e-05	no	Confirmed Non-core
e13dde856c0a94bdfb4e47b5563daedb2641a490	Bacteria;Firmicutes;Clostridia;Clostridiales;Clostridiales vadinBB60 group;uncultured bacterium;uncultured bacterium	0.975655	Bacteria	Firmicutes	Clostridia	Clostridiales	Clostridiales vadinBB60 group	uncultured bacterium	uncultured bacterium	0.134213	5.93514e-05	no	Confirmed Non-core
bdc0ec68b9ae15b4b6c5e8c5322872d53d5fddb8	NA	NA	NA	NA	NA	NA	NA	NA	NA	0.134213	0.000364969	no	Confirmed Non-core
ec8c91a048ee64cd20f1e485a5c7cd9297961c28	NA	NA	NA	NA	NA	NA	NA	NA	NA	0.134213	0.000194085	no	Confirmed Non-core
04f6357ba36458500654e3f306d590b75f5f1546	NA	NA	NA	NA	NA	NA	NA	NA	NA	0.134213	0.000123751	no	Confirmed Non-core
bab62ea255c42121babbf87398cf4ab62f8701ea	NA	NA	NA	NA	NA	NA	NA	NA	NA	0.134213	0.000131891	no	Confirmed Non-core
4f3f25beb995f85054e2f2b85691c7b6e774f6cc	NA	NA	NA	NA	NA	NA	NA	NA	NA	0.134213	0.000161846	no	Confirmed Non-core
c42357a5e1162b8174fa33a4ee16c5bc1170e674	NA	NA	NA	NA	NA	NA	NA	NA	NA	0.134213	0.000110354	no	Confirmed Non-core
b2fc51a304a9198510b3b6d572f52c25efd3a409	NA	NA	NA	NA	NA	NA	NA	NA	NA	0.134213	8.71765e-05	no	Confirmed Non-core
2291444aa3ab3b8bef588653df3715d7d6213d35	NA	NA	NA	NA	NA	NA	NA	NA	NA	0.134213	6.0852e-05	no	Confirmed Non-core
4cfa32a5e1c1871d34929c499a159f9fb2fec139	NA	NA	NA	NA	NA	NA	NA	NA	NA	0.134213	6.50645e-05	no	Confirmed Non-core
0e79a656a675d1ada50da3f4b508a9739bde1893	NA	NA	NA	NA	NA	NA	NA	NA	NA	0.134213	6.67964e-05	no	Confirmed Non-core
6000b7b1910ad99dfac4cfedef8df7cf9420a5c9	NA	NA	NA	NA	NA	NA	NA	NA	NA	0.134213	4.74203e-05	no	Confirmed Non-core
06505a7f93603a8e56b50aeb39d869a549067fec	NA	NA	NA	NA	NA	NA	NA	NA	NA	0.134213	4.41971e-05	no	Confirmed Non-core
47475f5be684ba0ea70c4376958dbe3f28813598	NA	NA	NA	NA	NA	NA	NA	NA	NA	0.134213	3.67163e-05	no	Confirmed Non-core
4723cf005005aa4b39add359470671a6e4637f91	NA	NA	NA	NA	NA	NA	NA	NA	NA	0.134213	4.50693e-05	no	Confirmed Non-core
6b2736ee1268fb4f64c32840db30786e11010260	NA	NA	NA	NA	NA	NA	NA	NA	NA	0.134213	4.45178e-05	no	Confirmed Non-core
febd49667b9aab7b85cd9dd93bf764d52beae6de	NA	NA	NA	NA	NA	NA	NA	NA	NA	0.134213	4.6363e-05	no	Confirmed Non-core
348964c382a59d8335b0abf50e346ca35980a4ca	NA	NA	NA	NA	NA	NA	NA	NA	NA	0.134213	5.02344e-05	no	Confirmed Non-core
75f6195ddd4d305b30bfdae6aca25ee813e1d15f	NA	NA	NA	NA	NA	NA	NA	NA	NA	0.134213	4.00725e-05	no	Confirmed Non-core
669d887da1a6b4b10444c6dcfb455c7e47522495	NA	NA	NA	NA	NA	NA	NA	NA	NA	0.134213	4.22479e-05	no	Confirmed Non-core
2204b531c90e9bddf6144ba3b3091d8c986586d4	NA	NA	NA	NA	NA	NA	NA	NA	NA	0.134213	3.46671e-05	no	Confirmed Non-core
4938d58eda2fea4ead6a660f6a5581572065fafd	Bacteria;Cyanobacteria;Melainabacteria;Gastranaerophilales;uncultured bacterium;uncultured bacterium;uncultured bacterium	0.788849	Bacteria	Cyanobacteria	Melainabacteria	Gastranaerophilales	uncultured bacterium	uncultured bacterium	uncultured bacterium	0.133113	0.000116793	no	Confirmed Non-core
018b30767b4867093b536fbc68c2f4098a4312eb	Bacteria;Proteobacteria;Gammaproteobacteria;Betaproteobacteriales;Burkholderiaceae;Parasutterella;uncultured organism	0.821458	Bacteria	Proteobacteria	Gammaproteobacteria	Betaproteobacteriales	Burkholderiaceae	Parasutterella	uncultured organism	0.133113	7.98866e-05	no	Confirmed Non-core
18c65160c0df9cd5fd5ef40305af217df17e385f	Bacteria;Firmicutes;Clostridia;Clostridiales;Lachnospiraceae;Blautia	0.91944	Bacteria	Firmicutes	Clostridia	Clostridiales	Lachnospiraceae	Blautia	NA	0.133113	7.2724e-05	no	Confirmed Non-core
a1ba1e96d3e71533adcb84e13dc048b9720c9499	NA	NA	NA	NA	NA	NA	NA	NA	NA	0.133113	0.000221155	no	Confirmed Non-core
ab8aeb456670c139c962e5d47fa3cb05da305aa0	NA	NA	NA	NA	NA	NA	NA	NA	NA	0.133113	9.53042e-05	no	Confirmed Non-core
934ff4563e010c3ad2def4014bd4960caa5c1dd5	NA	NA	NA	NA	NA	NA	NA	NA	NA	0.133113	8.57212e-05	no	Confirmed Non-core
d3fc22f31cfa0d7dfaa4cc9d8803d05b0e80506a	NA	NA	NA	NA	NA	NA	NA	NA	NA	0.133113	9.29683e-05	no	Confirmed Non-core
e3ab774cca106f26cf3e16e5399a06c54efb1527	NA	NA	NA	NA	NA	NA	NA	NA	NA	0.133113	6.18276e-05	no	Confirmed Non-core
a62f7930cb73586d848385983062d69b45fb761f	NA	NA	NA	NA	NA	NA	NA	NA	NA	0.133113	7.00358e-05	no	Confirmed Non-core
2a7cd1750a212c1cdfddc1f5848674f74573d615	NA	NA	NA	NA	NA	NA	NA	NA	NA	0.133113	5.03584e-05	no	Confirmed Non-core
fc1782fae6809440ac0150b4d78050eda362a85c	NA	NA	NA	NA	NA	NA	NA	NA	NA	0.133113	5.21152e-05	no	Confirmed Non-core
3b97a0668ed3f314cde8735bc6233bde66cc528d	NA	NA	NA	NA	NA	NA	NA	NA	NA	0.133113	5.32002e-05	no	Confirmed Non-core
8ea27835a2cffd21c69a1087684c0078c71590cb	NA	NA	NA	NA	NA	NA	NA	NA	NA	0.133113	3.73312e-05	no	Confirmed Non-core
f10f4dc2ec455484a9add68e33dd2f072d956eab	NA	NA	NA	NA	NA	NA	NA	NA	NA	0.133113	3.30737e-05	no	Confirmed Non-core
c6dc777d2ca50c772f8679d6a79f6d7b773b55c5	Bacteria;Firmicutes;Clostridia;Clostridiales;Lachnospiraceae;Lachnospiraceae NK4A136 group	0.782671	Bacteria	Firmicutes	Clostridia	Clostridiales	Lachnospiraceae	Lachnospiraceae NK4A136 group	NA	0.132013	8.15747e-05	no	Confirmed Non-core
acaae99152f83d1f31a5a90c68648baa48f3c122	Bacteria;Firmicutes;Clostridia;Clostridiales;Ruminococcaceae;Ruminococcaceae UCG-014;uncultured bacterium	0.856716	Bacteria	Firmicutes	Clostridia	Clostridiales	Ruminococcaceae	Ruminococcaceae UCG-014	uncultured bacterium	0.132013	6.80249e-05	no	Confirmed Non-core
f76379b926a27c5c3921e64bc8d4149cdb713fd0	Bacteria;Firmicutes;Clostridia;Clostridiales;Ruminococcaceae	0.985551	Bacteria	Firmicutes	Clostridia	Clostridiales	Ruminococcaceae	NA	NA	0.132013	3.8261e-05	no	Confirmed Non-core
89c5714097c47972cc30b8745d64593c3c334cae	NA	NA	NA	NA	NA	NA	NA	NA	NA	0.132013	0.000126835	no	Confirmed Non-core
831afb38f31463326413896ae5ab70f519da2420	NA	NA	NA	NA	NA	NA	NA	NA	NA	0.132013	0.000152391	no	Confirmed Non-core
000496929acb7d3925194ffe55f6ae55a97371cf	NA	NA	NA	NA	NA	NA	NA	NA	NA	0.132013	0.000119498	no	Confirmed Non-core
8d330171498c03e24adfcdfa40db0d4bf70ce595	NA	NA	NA	NA	NA	NA	NA	NA	NA	0.132013	8.19462e-05	no	Confirmed Non-core
6887ea7154fcae7753be2cab1766e7ffe0e6ded3	NA	NA	NA	NA	NA	NA	NA	NA	NA	0.132013	5.11417e-05	no	Confirmed Non-core
32597858788946be7e39f7dda1e24cd10996a6c9	NA	NA	NA	NA	NA	NA	NA	NA	NA	0.132013	5.20431e-05	no	Confirmed Non-core
75fbce0cde76e91ab5fb422206cb900b58e27145	NA	NA	NA	NA	NA	NA	NA	NA	NA	0.132013	5.41124e-05	no	Confirmed Non-core
a20a809a02b740dffd8fd4c3644c8fb260ac682c	NA	NA	NA	NA	NA	NA	NA	NA	NA	0.132013	4.27245e-05	no	Confirmed Non-core
7f2de1e362efe9fe4b75e63c09ae0561fd5c74e7	NA	NA	NA	NA	NA	NA	NA	NA	NA	0.132013	4.88856e-05	no	Confirmed Non-core
861ebcd696adc4c6a782d9691401eaa9a4e12b69	NA	NA	NA	NA	NA	NA	NA	NA	NA	0.132013	3.91962e-05	no	Confirmed Non-core
b0ab7416c51aee352bbbe586f105c3fae0e4b03a	Bacteria;Firmicutes;Clostridia;Clostridiales;Lachnospiraceae;Lachnospiraceae UCG-001	0.727934	Bacteria	Firmicutes	Clostridia	Clostridiales	Lachnospiraceae	Lachnospiraceae UCG-001	NA	0.130913	0.000521333	no	Confirmed Non-core
cac4b808f4e9a333066696bba463681f95f4d2c1	Bacteria;Firmicutes;Clostridia;Clostridiales;Ruminococcaceae	0.967702	Bacteria	Firmicutes	Clostridia	Clostridiales	Ruminococcaceae	NA	NA	0.130913	0.000394719	no	Confirmed Non-core
236e7772fb27b158538f0da690a6c8577f168ae9	Bacteria;Firmicutes;Clostridia;Clostridiales;Lachnospiraceae	0.999759	Bacteria	Firmicutes	Clostridia	Clostridiales	Lachnospiraceae	NA	NA	0.130913	0.000324517	no	Confirmed Non-core
eababe0ca3afa1b86d4004a2feb22b505b2e6d09	Bacteria;Firmicutes;Clostridia;Clostridiales;Ruminococcaceae;Ruminococcaceae UCG-014	1	Bacteria	Firmicutes	Clostridia	Clostridiales	Ruminococcaceae	Ruminococcaceae UCG-014	NA	0.130913	0.000158619	no	Confirmed Non-core
25044781ff08d1581765e08019591c508e1c33ca	Bacteria;Cyanobacteria;Melainabacteria;Gastranaerophilales;uncultured bacterium;uncultured bacterium;uncultured bacterium	0.879715	Bacteria	Cyanobacteria	Melainabacteria	Gastranaerophilales	uncultured bacterium	uncultured bacterium	uncultured bacterium	0.130913	6.44975e-05	no	Confirmed Non-core
cac619aef9fae589d4d0cc53c72aa9997cc44ecf	Bacteria;Firmicutes;Clostridia;Clostridiales;Lachnospiraceae	0.999818	Bacteria	Firmicutes	Clostridia	Clostridiales	Lachnospiraceae	NA	NA	0.130913	4.08069e-05	no	Confirmed Non-core
e30c8bf6f4b9014149788d23161b3a377931bcaa	NA	NA	NA	NA	NA	NA	NA	NA	NA	0.130913	0.000390006	no	Confirmed Non-core
a869981a27fca7411f0126c43a974f3b37ae85b3	NA	NA	NA	NA	NA	NA	NA	NA	NA	0.130913	0.000112349	no	Confirmed Non-core
3b7f284c66cc38ffb5b1bb403ce9d4d1167cea72	NA	NA	NA	NA	NA	NA	NA	NA	NA	0.130913	0.000106928	no	Confirmed Non-core
d065caf06c030295eb9d87c2fb26d8a1b32290f1	NA	NA	NA	NA	NA	NA	NA	NA	NA	0.130913	0.000113363	no	Confirmed Non-core
033e1b7544ef44388b31b53595dbd969394297aa	NA	NA	NA	NA	NA	NA	NA	NA	NA	0.130913	9.13774e-05	no	Confirmed Non-core
6890f77fc619ec97b1a8de83534d1cd56c8fa149	NA	NA	NA	NA	NA	NA	NA	NA	NA	0.130913	7.77165e-05	no	Confirmed Non-core
31c46444f6c61d9d4265bed2f65b5047be2139a5	NA	NA	NA	NA	NA	NA	NA	NA	NA	0.130913	5.5351e-05	no	Confirmed Non-core
fee1e21bbbf63c195548e5cc945734b49648695c	NA	NA	NA	NA	NA	NA	NA	NA	NA	0.130913	6.21709e-05	no	Confirmed Non-core
d62b5044163587b878bfff9119aa2f693a56891b	NA	NA	NA	NA	NA	NA	NA	NA	NA	0.130913	5.22463e-05	no	Confirmed Non-core
3b69dac0e090fa78f4db562019636c7962f7187e	NA	NA	NA	NA	NA	NA	NA	NA	NA	0.130913	4.41038e-05	no	Confirmed Non-core
e4c2c9370a408bda33701cd758a4ef5470a25c7e	NA	NA	NA	NA	NA	NA	NA	NA	NA	0.130913	5.47141e-05	no	Confirmed Non-core
2c5d12b97f0670d7db3871bd8b12b69c4e1e7cf7	NA	NA	NA	NA	NA	NA	NA	NA	NA	0.130913	5.82515e-05	no	Confirmed Non-core
a1a266e401706ac52fcfb412bc312efd75f11763	NA	NA	NA	NA	NA	NA	NA	NA	NA	0.130913	4.41114e-05	no	Confirmed Non-core
978304e856b2a8878c7c228fd60b1e7e639b5f6c	NA	NA	NA	NA	NA	NA	NA	NA	NA	0.130913	4.60278e-05	no	Confirmed Non-core
d4638f3acbd1415f6078c087248cbf5584463ced	NA	NA	NA	NA	NA	NA	NA	NA	NA	0.130913	4.8538e-05	no	Confirmed Non-core
1c534c162855f4afd71ee4c420a7900c74cccab4	Bacteria;Firmicutes;Clostridia;Clostridiales;Family XIII;[Eubacterium] brachy group	0.706846	Bacteria	Firmicutes	Clostridia	Clostridiales	Family XIII	[Eubacterium] brachy group	NA	0.129813	4.96392e-05	no	Confirmed Non-core
6e44c669b5e43ad04d435823b18d7aa26004b8e7	Bacteria;Firmicutes;Clostridia;Clostridiales;Lachnospiraceae	0.999617	Bacteria	Firmicutes	Clostridia	Clostridiales	Lachnospiraceae	NA	NA	0.129813	4.26222e-05	no	Confirmed Non-core
e7174126c0f44c388491d772cc4fdc84cef26f8f	NA	NA	NA	NA	NA	NA	NA	NA	NA	0.129813	0.000129698	no	Confirmed Non-core
a7282da81234c412728d5b7e250a62c2ae30476b	NA	NA	NA	NA	NA	NA	NA	NA	NA	0.129813	0.000128951	no	Confirmed Non-core
bcd2b8addc563779551d28b9a89deb7054b8d712	NA	NA	NA	NA	NA	NA	NA	NA	NA	0.129813	3.78679e-05	no	Confirmed Non-core
f43414770ff649acd3067346fa300d279afa9428	NA	NA	NA	NA	NA	NA	NA	NA	NA	0.129813	4.41499e-05	no	Confirmed Non-core
34ad2312403ae8ff880a9b92a32861f5fa22a33c	NA	NA	NA	NA	NA	NA	NA	NA	NA	0.129813	4.2155e-05	no	Confirmed Non-core
bed44eb042d476019e00e419e2bf94f8d84857eb	NA	NA	NA	NA	NA	NA	NA	NA	NA	0.129813	4.34159e-05	no	Confirmed Non-core
f3a021f49c05bf8c991e9b949dfb1bf7823dceab	NA	NA	NA	NA	NA	NA	NA	NA	NA	0.129813	3.51922e-05	no	Confirmed Non-core
6e608f433585d5118bde5b4bfe99acdaed7e0e52	NA	NA	NA	NA	NA	NA	NA	NA	NA	0.129813	3.96698e-05	no	Confirmed Non-core
9d78361a5f9fb1be91c57fc971ed00c4728093c7	Bacteria;Firmicutes;Clostridia;Clostridiales;Lachnospiraceae	0.999971	Bacteria	Firmicutes	Clostridia	Clostridiales	Lachnospiraceae	NA	NA	0.128713	6.87096e-05	no	Confirmed Non-core
33fdd2e2cd99bd5dad38fc237b701dda67a4b587	Bacteria;Bacteroidetes;Bacteroidia;Bacteroidales;Muribaculaceae;uncultured bacterium;uncultured bacterium	0.805026	Bacteria	Bacteroidetes	Bacteroidia	Bacteroidales	Muribaculaceae	uncultured bacterium	uncultured bacterium	0.128713	6.61385e-05	no	Confirmed Non-core
737481a1f2df608452d72ea61ec2dfc707ce8b92	Bacteria;Firmicutes;Clostridia;Clostridiales;Lachnospiraceae	0.99935	Bacteria	Firmicutes	Clostridia	Clostridiales	Lachnospiraceae	NA	NA	0.128713	3.71577e-05	no	Confirmed Non-core
c238b7103ddf6b90bafe01ed212cc71d725309a1	NA	NA	NA	NA	NA	NA	NA	NA	NA	0.128713	0.000251199	no	Confirmed Non-core
1ec7b8cf1fcd81d49ec91e6da7517631fde5bd92	NA	NA	NA	NA	NA	NA	NA	NA	NA	0.128713	0.000168753	no	Confirmed Non-core
16d76a1e4abb4382df5c2055ed67fc8ff48de52e	NA	NA	NA	NA	NA	NA	NA	NA	NA	0.128713	0.000170563	no	Confirmed Non-core
eff1e6a93820d435ab6903c47febb3675fd534ef	NA	NA	NA	NA	NA	NA	NA	NA	NA	0.128713	0.000162424	no	Confirmed Non-core
24c3266930628fea219bb489984e3d43a7d657f5	NA	NA	NA	NA	NA	NA	NA	NA	NA	0.128713	6.6019e-05	no	Confirmed Non-core
8574c6a254062b219aa7991f20aa7ec1a6f57a8e	NA	NA	NA	NA	NA	NA	NA	NA	NA	0.128713	7.21554e-05	no	Confirmed Non-core
2fbd0e04e010bb9944c2185b0305092f2302075d	NA	NA	NA	NA	NA	NA	NA	NA	NA	0.128713	5.94079e-05	no	Confirmed Non-core
bb5632e0acf2a942b21149381be8eda0a227af10	NA	NA	NA	NA	NA	NA	NA	NA	NA	0.128713	7.59865e-05	no	Confirmed Non-core
51d9785d0cf460ee1166f3eb4af594dcf6e2b2a1	NA	NA	NA	NA	NA	NA	NA	NA	NA	0.128713	5.26575e-05	no	Confirmed Non-core
ce02f28c6853b07f260e1683108733af394a5267	NA	NA	NA	NA	NA	NA	NA	NA	NA	0.128713	5.2475e-05	no	Confirmed Non-core
25a15cd13db3a889b8c4eba90619f3617f325ba9	NA	NA	NA	NA	NA	NA	NA	NA	NA	0.128713	5.35139e-05	no	Confirmed Non-core
c1d0b3ad1a9a5244e7b894b6418df578728108fa	NA	NA	NA	NA	NA	NA	NA	NA	NA	0.128713	4.75356e-05	no	Confirmed Non-core
aca0143d41cb1dedfbc02a7a5d9278597d02c30b	NA	NA	NA	NA	NA	NA	NA	NA	NA	0.128713	4.76624e-05	no	Confirmed Non-core
b6cfbf067e92100e6e8e3d66370a445ae0b4d33f	NA	NA	NA	NA	NA	NA	NA	NA	NA	0.128713	3.71626e-05	no	Confirmed Non-core
04ed24f9e306483bc9de647b68938ce1d720e9e4	NA	NA	NA	NA	NA	NA	NA	NA	NA	0.128713	3.58773e-05	no	Confirmed Non-core
66287c34a40a117a4ec537915b8f8e4199147f8a	Bacteria;Firmicutes;Clostridia;Clostridiales;Lachnospiraceae	0.999886	Bacteria	Firmicutes	Clostridia	Clostridiales	Lachnospiraceae	NA	NA	0.127613	0.000355272	no	Confirmed Non-core
b59e7c851901c51ed56f42104c603a943e0a22b1	Bacteria;Firmicutes;Clostridia;Clostridiales;Ruminococcaceae	0.853999	Bacteria	Firmicutes	Clostridia	Clostridiales	Ruminococcaceae	NA	NA	0.127613	0.000144622	no	Confirmed Non-core
e5d7c33e3f20131ca834b1be74417bd15507998a	Bacteria;Firmicutes;Clostridia;Clostridiales;Ruminococcaceae;[Eubacterium] coprostanoligenes group;uncultured Eubacterium sp.	0.829906	Bacteria	Firmicutes	Clostridia	Clostridiales	Ruminococcaceae	[Eubacterium] coprostanoligenes group	uncultured Eubacterium sp.	0.127613	0.000121343	no	Confirmed Non-core
f1776cca1a379cdaab64686dbbe384773532ab33	Bacteria;Firmicutes;Clostridia;Clostridiales;Lachnospiraceae;Fusicatenibacter	0.994239	Bacteria	Firmicutes	Clostridia	Clostridiales	Lachnospiraceae	Fusicatenibacter	NA	0.127613	9.53927e-05	no	Confirmed Non-core
a94ae684bc9d65e864d6be17c16464a26a72c8f6	Bacteria;Cyanobacteria;Melainabacteria;Gastranaerophilales;uncultured bacterium;uncultured bacterium;uncultured bacterium	0.900004	Bacteria	Cyanobacteria	Melainabacteria	Gastranaerophilales	uncultured bacterium	uncultured bacterium	uncultured bacterium	0.127613	8.47695e-05	no	Confirmed Non-core
d901e2f10be89e43f250035788337931500a2822	Bacteria;Firmicutes;Clostridia;Clostridiales;Ruminococcaceae;Ruminococcaceae UCG-014;unidentified rumen bacterium JW32	0.997605	Bacteria	Firmicutes	Clostridia	Clostridiales	Ruminococcaceae	Ruminococcaceae UCG-014	unidentified rumen bacterium JW32	0.127613	6.11078e-05	no	Confirmed Non-core
947277c53ad329d666841f79caa15e85ec8c75bf	Bacteria;Firmicutes;Clostridia;Clostridiales;Lachnospiraceae	0.999949	Bacteria	Firmicutes	Clostridia	Clostridiales	Lachnospiraceae	NA	NA	0.127613	4.84497e-05	no	Confirmed Non-core
be7c5d7301da4aeeb6a1d898f6eadf4cec9e7e28	Bacteria;Firmicutes;Clostridia;Clostridiales;Ruminococcaceae;Ruminococcaceae UCG-014	1	Bacteria	Firmicutes	Clostridia	Clostridiales	Ruminococcaceae	Ruminococcaceae UCG-014	NA	0.127613	4.39644e-05	no	Confirmed Non-core
798001d19c8dba41b1020d2873e236f011c3d8f7	Bacteria;Firmicutes;Clostridia;Clostridiales;Ruminococcaceae;Ruminococcaceae UCG-014	1	Bacteria	Firmicutes	Clostridia	Clostridiales	Ruminococcaceae	Ruminococcaceae UCG-014	NA	0.127613	4.36259e-05	no	Confirmed Non-core
7411330db875cf0ca66bdf0582f6879c411136cb	NA	NA	NA	NA	NA	NA	NA	NA	NA	0.127613	0.000229342	no	Confirmed Non-core
9187acbcd6f1a38c771faf057b4f9ee65b44bd4d	NA	NA	NA	NA	NA	NA	NA	NA	NA	0.127613	0.000181429	no	Confirmed Non-core
9394052f32487a1ad4272106247ead7a39934a42	NA	NA	NA	NA	NA	NA	NA	NA	NA	0.127613	0.000233741	no	Confirmed Non-core
4e442b3441f45c41498ea0aa6faca2d3df08f0f9	NA	NA	NA	NA	NA	NA	NA	NA	NA	0.127613	0.0001489	no	Confirmed Non-core
13a1715ec6ae4a28c1121d5fa790d45f83e415eb	NA	NA	NA	NA	NA	NA	NA	NA	NA	0.127613	0.000138107	no	Confirmed Non-core
71819e695e47e17bb6cbea9aed98e0525029b8c5	NA	NA	NA	NA	NA	NA	NA	NA	NA	0.127613	8.80612e-05	no	Confirmed Non-core
981f7224365b28be331fbc78a5da4f6539f85573	NA	NA	NA	NA	NA	NA	NA	NA	NA	0.127613	8.87891e-05	no	Confirmed Non-core
3d475e2dcb7edf78f5b73fbc1495f0063cb13928	NA	NA	NA	NA	NA	NA	NA	NA	NA	0.127613	7.54431e-05	no	Confirmed Non-core
63476509a9db2a3a7e6de16f13e8c8c4fcd90d06	NA	NA	NA	NA	NA	NA	NA	NA	NA	0.127613	8.23531e-05	no	Confirmed Non-core
f6c9886d5414686862cf71eca7b780bb4c30d931	NA	NA	NA	NA	NA	NA	NA	NA	NA	0.127613	6.02088e-05	no	Confirmed Non-core
149e93f4a1f5d2ce778af43368b330a18802b3e2	NA	NA	NA	NA	NA	NA	NA	NA	NA	0.127613	4.60422e-05	no	Confirmed Non-core
d422955e07a23d37e87ff007ff57548925ab7b41	NA	NA	NA	NA	NA	NA	NA	NA	NA	0.127613	5.34536e-05	no	Confirmed Non-core
7bbf5c34080155c96950fd5a71d1186a1dc6167a	NA	NA	NA	NA	NA	NA	NA	NA	NA	0.127613	4.4263e-05	no	Confirmed Non-core
2ab8d1edec9058fe244c0c9e091bb7b6e355c0cc	NA	NA	NA	NA	NA	NA	NA	NA	NA	0.127613	5.02775e-05	no	Confirmed Non-core
322b07467a870a6dc80c81004b81720ba298ae29	NA	NA	NA	NA	NA	NA	NA	NA	NA	0.127613	4.62268e-05	no	Confirmed Non-core
8eb0cbd1bf8e811b23fe7b2afa398251d2628c73	NA	NA	NA	NA	NA	NA	NA	NA	NA	0.127613	3.97964e-05	no	Confirmed Non-core
89b9fa14dfbd13138b6e30b079e14180e9d26cc8	NA	NA	NA	NA	NA	NA	NA	NA	NA	0.127613	4.06944e-05	no	Confirmed Non-core
9753693cfcc23fbabbe489275c006c884a10dde8	NA	NA	NA	NA	NA	NA	NA	NA	NA	0.127613	3.73128e-05	no	Confirmed Non-core
e7fd5955911c6c8be695b26da7f00e996efe7de9	NA	NA	NA	NA	NA	NA	NA	NA	NA	0.127613	3.50419e-05	no	Confirmed Non-core
4b03470b96f91d727b8b83c5cce48f2a3c4a82bc	Bacteria;Firmicutes;Clostridia;Clostridiales;Lachnospiraceae	0.999982	Bacteria	Firmicutes	Clostridia	Clostridiales	Lachnospiraceae	NA	NA	0.126513	0.000103885	no	Confirmed Non-core
dd9f4bf9465f6c64e3d4291045cf0ad4f7974838	Bacteria;Proteobacteria;Gammaproteobacteria;Betaproteobacteriales;Burkholderiaceae;Parasutterella;uncultured organism	0.91449	Bacteria	Proteobacteria	Gammaproteobacteria	Betaproteobacteriales	Burkholderiaceae	Parasutterella	uncultured organism	0.126513	0.000115562	no	Confirmed Non-core
de23f1a11310887fec725440f0c6f8cdc82823cb	Bacteria;Epsilonbacteraeota;Campylobacteria;Campylobacterales;Campylobacteraceae;Campylobacter	1	Bacteria	Epsilonbacteraeota	Campylobacteria	Campylobacterales	Campylobacteraceae	Campylobacter	NA	0.126513	0.000168364	no	Confirmed Non-core
8c3f2d4aa97a96f21dbb3694180e0b82b559a6ca	Bacteria;Firmicutes;Clostridia;Clostridiales;Lachnospiraceae	0.999965	Bacteria	Firmicutes	Clostridia	Clostridiales	Lachnospiraceae	NA	NA	0.126513	9.52888e-05	no	Confirmed Non-core
61397dc46dba856e6419bf3586e203c54c31f968	Bacteria;Bacteroidetes;Bacteroidia;Bacteroidales;Muribaculaceae;uncultured bacterium;uncultured bacterium	0.860007	Bacteria	Bacteroidetes	Bacteroidia	Bacteroidales	Muribaculaceae	uncultured bacterium	uncultured bacterium	0.126513	7.20396e-05	no	Confirmed Non-core
62ee264ff15b9731c5014288ee14e358e5d156b3	Bacteria;Firmicutes;Clostridia;Clostridiales;Ruminococcaceae	0.999548	Bacteria	Firmicutes	Clostridia	Clostridiales	Ruminococcaceae	NA	NA	0.126513	3.42912e-05	no	Confirmed Non-core
593e814c55c945a0a3b8cc4a54298642e1cdc734	NA	NA	NA	NA	NA	NA	NA	NA	NA	0.126513	0.00015804	no	Confirmed Non-core
d6407cfc987753b68139410fd21317ca47398799	NA	NA	NA	NA	NA	NA	NA	NA	NA	0.126513	0.000128796	no	Confirmed Non-core
2a7318712eb9ab6c8727c1be52d6086d9aa215ac	NA	NA	NA	NA	NA	NA	NA	NA	NA	0.126513	9.89558e-05	no	Confirmed Non-core
af3d3803128dbdc2dbcc56449afcf560165c5264	NA	NA	NA	NA	NA	NA	NA	NA	NA	0.126513	6.11694e-05	no	Confirmed Non-core
dd22bf6edb2d1d169dbe47fcec4169a882755536	NA	NA	NA	NA	NA	NA	NA	NA	NA	0.126513	6.20176e-05	no	Confirmed Non-core
190a165d454d0334af614d9e321a3f21a5960df2	NA	NA	NA	NA	NA	NA	NA	NA	NA	0.126513	6.05561e-05	no	Confirmed Non-core
3d90ec1f4ba73eed889bc69579d839695344a9b6	NA	NA	NA	NA	NA	NA	NA	NA	NA	0.126513	4.61437e-05	no	Confirmed Non-core
cabb3d364d479cd57e493632a24fdac80a49364b	NA	NA	NA	NA	NA	NA	NA	NA	NA	0.126513	3.64192e-05	no	Confirmed Non-core
bb2784004207231ec83bab4e6f771041068a7f83	NA	NA	NA	NA	NA	NA	NA	NA	NA	0.126513	3.86666e-05	no	Confirmed Non-core
034283420b2ea59486ac58c87317013942a0adb5	NA	NA	NA	NA	NA	NA	NA	NA	NA	0.126513	4.10107e-05	no	Confirmed Non-core
c88354f53ddde76b44c7e5579135be77d2f78c31	NA	NA	NA	NA	NA	NA	NA	NA	NA	0.126513	3.65888e-05	no	Confirmed Non-core
af60423dfce0f8252a7668e62e7f589bbc3b8c6c	Bacteria;Firmicutes;Clostridia;Clostridiales;Lachnospiraceae	0.999914	Bacteria	Firmicutes	Clostridia	Clostridiales	Lachnospiraceae	NA	NA	0.125413	0.000987097	no	Confirmed Non-core
2f44f6622ebd676c98481b0abb755fff6efce85d	Bacteria;Firmicutes;Clostridia;Clostridiales;Lachnospiraceae	0.999775	Bacteria	Firmicutes	Clostridia	Clostridiales	Lachnospiraceae	NA	NA	0.125413	5.71145e-05	no	Confirmed Non-core
38a7ca25a33c120bfc134e00b4fc257113fd33e2	Bacteria;Firmicutes;Clostridia;Clostridiales;Lachnospiraceae;Blautia	0.976151	Bacteria	Firmicutes	Clostridia	Clostridiales	Lachnospiraceae	Blautia	NA	0.125413	4.32779e-05	no	Confirmed Non-core
f2d08bff69f3646c0ef8b490e861abf8749afb9c	NA	NA	NA	NA	NA	NA	NA	NA	NA	0.125413	0.000259356	no	Confirmed Non-core
9b444ce35c0be6671915569941f6d0d2d018b2d9	NA	NA	NA	NA	NA	NA	NA	NA	NA	0.125413	0.000213674	no	Confirmed Non-core
b38976438df5ff7f25366ec2708628b48d0d6ed7	NA	NA	NA	NA	NA	NA	NA	NA	NA	0.125413	0.000218829	no	Confirmed Non-core
7754105e35cbb266af032d487578bfc74638100a	NA	NA	NA	NA	NA	NA	NA	NA	NA	0.125413	0.000106929	no	Confirmed Non-core
1479ed44f5a4519c653287f48065edec8af4baba	NA	NA	NA	NA	NA	NA	NA	NA	NA	0.125413	7.23968e-05	no	Confirmed Non-core
6ac1bb54faf9a7b056a4d096093fce5996b15788	NA	NA	NA	NA	NA	NA	NA	NA	NA	0.125413	4.85577e-05	no	Confirmed Non-core
40532bd3f4727299191906760d8880e77783bdfc	NA	NA	NA	NA	NA	NA	NA	NA	NA	0.125413	5.80949e-05	no	Confirmed Non-core
2d49d14d1246fff3153ca6638b36fff26fc71010	NA	NA	NA	NA	NA	NA	NA	NA	NA	0.125413	4.70958e-05	no	Confirmed Non-core
578b4984f60f14e8364975932897752a8a047168	NA	NA	NA	NA	NA	NA	NA	NA	NA	0.125413	5.86836e-05	no	Confirmed Non-core
76d61ebc512689c5727f18cfc27b0037e5d70a91	NA	NA	NA	NA	NA	NA	NA	NA	NA	0.125413	4.81767e-05	no	Confirmed Non-core
e370809bbf8e25d92f26e3a3320d06875b02f82b	NA	NA	NA	NA	NA	NA	NA	NA	NA	0.125413	4.37172e-05	no	Confirmed Non-core
73e2d80d55f2ca262fcd4ae11fb717ed12b19799	NA	NA	NA	NA	NA	NA	NA	NA	NA	0.125413	4.42532e-05	no	Confirmed Non-core
7b499ce37c35bd546149345fee1e78fede4b0185	NA	NA	NA	NA	NA	NA	NA	NA	NA	0.125413	3.88335e-05	no	Confirmed Non-core
eb868e1dede2df4e4be8e62feadc093a942fbacd	Bacteria;Bacteroidetes;Bacteroidia;Bacteroidales;Bacteroidaceae;Bacteroides	0.999293	Bacteria	Bacteroidetes	Bacteroidia	Bacteroidales	Bacteroidaceae	Bacteroides	NA	0.124312	0.000106018	no	Confirmed Non-core
85226371e047117795fb275ee3fdae68ba46919e	Bacteria;Cyanobacteria;Melainabacteria;Gastranaerophilales;uncultured bacterium;uncultured bacterium;uncultured bacterium	0.824523	Bacteria	Cyanobacteria	Melainabacteria	Gastranaerophilales	uncultured bacterium	uncultured bacterium	uncultured bacterium	0.124312	8.92803e-05	no	Confirmed Non-core
bf213eb973c35e43451d8c437cf9a98ea57da166	Bacteria;Proteobacteria;Alphaproteobacteria;Rhodospirillales;uncultured;uncultured bacterium;uncultured bacterium	0.790639	Bacteria	Proteobacteria	Alphaproteobacteria	Rhodospirillales	uncultured	uncultured bacterium	uncultured bacterium	0.124312	9.62189e-05	no	Confirmed Non-core
ada92ca4c46a8ba4caaa5a1f52e9fd624abbd80c	Bacteria;Cyanobacteria;Melainabacteria;Gastranaerophilales;uncultured bacterium;uncultured bacterium;uncultured bacterium	0.877804	Bacteria	Cyanobacteria	Melainabacteria	Gastranaerophilales	uncultured bacterium	uncultured bacterium	uncultured bacterium	0.124312	6.09942e-05	no	Confirmed Non-core
bf8a6f22c09eb831e91ad4e49fd9cce57cae70ab	Bacteria;Firmicutes;Clostridia;Clostridiales;Clostridiales vadinBB60 group;uncultured bacterium;uncultured bacterium	0.982258	Bacteria	Firmicutes	Clostridia	Clostridiales	Clostridiales vadinBB60 group	uncultured bacterium	uncultured bacterium	0.124312	6.295e-05	no	Confirmed Non-core
b1c62332fec554adaea2f4c3d8cc9df92d4f487f	Bacteria;Firmicutes;Clostridia;Clostridiales;Lachnospiraceae	0.999842	Bacteria	Firmicutes	Clostridia	Clostridiales	Lachnospiraceae	NA	NA	0.124312	3.55256e-05	no	Confirmed Non-core
8cb8d04d7ccdb69b410a0c223a13975ce75b9c21	NA	NA	NA	NA	NA	NA	NA	NA	NA	0.124312	0.000360799	no	Confirmed Non-core
c1fc0145326a5c02e7156ca1c181c0163924cf9d	NA	NA	NA	NA	NA	NA	NA	NA	NA	0.124312	0.000111323	no	Confirmed Non-core
584f21dbbc219ffc6a6e73fcd80364396dd8be00	NA	NA	NA	NA	NA	NA	NA	NA	NA	0.124312	0.000116325	no	Confirmed Non-core
fb3f025906647ac07b4785e95682410c39788819	NA	NA	NA	NA	NA	NA	NA	NA	NA	0.124312	8.31741e-05	no	Confirmed Non-core
a5d49da110a465f84ea19d2b18100030634af52a	NA	NA	NA	NA	NA	NA	NA	NA	NA	0.124312	8.08467e-05	no	Confirmed Non-core
f512bce0bad29a3caf36531fb2ed2a2408cce48f	NA	NA	NA	NA	NA	NA	NA	NA	NA	0.124312	8.97701e-05	no	Confirmed Non-core
7832d31c78203f6caf238e3fc424c447c1b62920	NA	NA	NA	NA	NA	NA	NA	NA	NA	0.124312	6.86386e-05	no	Confirmed Non-core
97ee9987869d8397854250d944847c1169db891d	NA	NA	NA	NA	NA	NA	NA	NA	NA	0.124312	8.27134e-05	no	Confirmed Non-core
53f27916481697aac6eb5934aa074cbcaccf6955	NA	NA	NA	NA	NA	NA	NA	NA	NA	0.124312	6.79001e-05	no	Confirmed Non-core
6365cb0019e3ddba3d047ca20aa3fba00c998dbb	NA	NA	NA	NA	NA	NA	NA	NA	NA	0.124312	7.74343e-05	no	Confirmed Non-core
c468a022a9c13dd0387ce3b550bf711710ec86af	NA	NA	NA	NA	NA	NA	NA	NA	NA	0.124312	5.51872e-05	no	Confirmed Non-core
156b54a98b0102728c0f0b6913ff7c2e38d3013a	NA	NA	NA	NA	NA	NA	NA	NA	NA	0.124312	6.2325e-05	no	Confirmed Non-core
215c2adc8864891d6875b1ebbeda9360bb3e174a	NA	NA	NA	NA	NA	NA	NA	NA	NA	0.124312	4.20967e-05	no	Confirmed Non-core
b5cae9362231950728f03d97673db4a1e56cd9dd	NA	NA	NA	NA	NA	NA	NA	NA	NA	0.124312	5.62458e-05	no	Confirmed Non-core
6dbdfdbf03849e2189bfef3cdcc8e801948520ba	NA	NA	NA	NA	NA	NA	NA	NA	NA	0.124312	5.24239e-05	no	Confirmed Non-core
759eeb892d0e87fa6a835254655164122920f212	NA	NA	NA	NA	NA	NA	NA	NA	NA	0.124312	5.38957e-05	no	Confirmed Non-core
60b568fe80d0f3f4b03b6a6d49654344584d773f	NA	NA	NA	NA	NA	NA	NA	NA	NA	0.124312	4.31334e-05	no	Confirmed Non-core
bf059f6f6a2748518c7bcde284022e717db67a7a	NA	NA	NA	NA	NA	NA	NA	NA	NA	0.124312	4.5818e-05	no	Confirmed Non-core
f364771fa8e3de58f738f55d1abbab6dd66a0960	NA	NA	NA	NA	NA	NA	NA	NA	NA	0.124312	4.33832e-05	no	Confirmed Non-core
cd3a8c7c46b5d07e75568d0680c1c8a06bba2948	NA	NA	NA	NA	NA	NA	NA	NA	NA	0.124312	3.33887e-05	no	Confirmed Non-core
554248bd902f098eed8e73e7939bce1a3e239968	NA	NA	NA	NA	NA	NA	NA	NA	NA	0.124312	3.44702e-05	no	Confirmed Non-core
0fd0769540c47272188cd5c1e495dabc19f913fe	NA	NA	NA	NA	NA	NA	NA	NA	NA	0.124312	3.79887e-05	no	Confirmed Non-core
3b25409556fb8e0cc1d3e0eb99527461774446bc	NA	NA	NA	NA	NA	NA	NA	NA	NA	0.124312	3.09464e-05	no	Confirmed Non-core
6d0ad1cfb4e2026fb1a753b5064dca6ed69f2cce	Bacteria;Firmicutes;Clostridia;Clostridiales;Ruminococcaceae;Ruminococcaceae UCG-005;uncultured bacterium	0.75263	Bacteria	Firmicutes	Clostridia	Clostridiales	Ruminococcaceae	Ruminococcaceae UCG-005	uncultured bacterium	0.123212	0.000359654	no	Confirmed Non-core
8786f05cdba1b21c5f233f1a3a239b5b97b527f5	Bacteria;Firmicutes;Clostridia;Clostridiales;Ruminococcaceae;[Eubacterium] coprostanoligenes group;gut metagenome	0.730426	Bacteria	Firmicutes	Clostridia	Clostridiales	Ruminococcaceae	[Eubacterium] coprostanoligenes group	gut metagenome	0.123212	0.00039419	no	Confirmed Non-core
a629ee01afb197294b65c292e7b5fbb7a763ab61	Bacteria;Firmicutes;Clostridia;Clostridiales;Ruminococcaceae;[Eubacterium] coprostanoligenes group	0.998914	Bacteria	Firmicutes	Clostridia	Clostridiales	Ruminococcaceae	[Eubacterium] coprostanoligenes group	NA	0.123212	0.000442827	no	Confirmed Non-core
a0dd2390db3e938d149c42f7234873fd9c4b424c	Bacteria;Firmicutes;Clostridia;Clostridiales;Lachnospiraceae	0.999976	Bacteria	Firmicutes	Clostridia	Clostridiales	Lachnospiraceae	NA	NA	0.123212	0.000265595	no	Confirmed Non-core
e4798c18866e727a341459fd8750882c6eaeb95c	Bacteria;Firmicutes;Clostridia;Clostridiales;Ruminococcaceae	0.842414	Bacteria	Firmicutes	Clostridia	Clostridiales	Ruminococcaceae	NA	NA	0.123212	0.000109232	no	Confirmed Non-core
f746fac6d288107a359a41d17effed165614acaa	Bacteria;Firmicutes;Clostridia;Clostridiales;Lachnospiraceae;Anaerostipes	0.780952	Bacteria	Firmicutes	Clostridia	Clostridiales	Lachnospiraceae	Anaerostipes	NA	0.123212	5.50124e-05	no	Confirmed Non-core
699ff3a37c8a2a245e39990648606a200ceb9be3	Bacteria;Bacteroidetes;Bacteroidia;Bacteroidales;Muribaculaceae;uncultured bacterium;uncultured bacterium	0.989022	Bacteria	Bacteroidetes	Bacteroidia	Bacteroidales	Muribaculaceae	uncultured bacterium	uncultured bacterium	0.123212	4.9657e-05	no	Confirmed Non-core
9e9b8243f03abbf634f4ea0623b2635a9801fd38	Bacteria;Firmicutes;Clostridia;Clostridiales;Lachnospiraceae	0.99993	Bacteria	Firmicutes	Clostridia	Clostridiales	Lachnospiraceae	NA	NA	0.123212	3.42144e-05	no	Confirmed Non-core
ae59c367b179c704e7e4217bca4b36d00e3b4826	NA	NA	NA	NA	NA	NA	NA	NA	NA	0.123212	0.000144495	no	Confirmed Non-core
6340be2fb51be22f1d95e447ae4cc0f0f81478b9	NA	NA	NA	NA	NA	NA	NA	NA	NA	0.123212	0.000112213	no	Confirmed Non-core
121585827560fd6cd58795f92e8caaba86cc7cdc	NA	NA	NA	NA	NA	NA	NA	NA	NA	0.123212	0.000135321	no	Confirmed Non-core
08774d6d9ba2877ca4d6695e36695382aee8f42b	NA	NA	NA	NA	NA	NA	NA	NA	NA	0.123212	0.000128834	no	Confirmed Non-core
a97749f781fc760b8857ccb53677b1434c22a039	NA	NA	NA	NA	NA	NA	NA	NA	NA	0.123212	6.31646e-05	no	Confirmed Non-core
8509b7991cec9bec5647f98380c86c8cec82040a	NA	NA	NA	NA	NA	NA	NA	NA	NA	0.123212	5.75543e-05	no	Confirmed Non-core
731f37de73b2561d77dca51415e7d346eecb2096	NA	NA	NA	NA	NA	NA	NA	NA	NA	0.123212	6.23659e-05	no	Confirmed Non-core
3f615cd36b79588d7dbc8d8fd4208897ab4ce95a	NA	NA	NA	NA	NA	NA	NA	NA	NA	0.123212	8.00567e-05	no	Confirmed Non-core
06b60c072efe53ddcee3e7d0bd3b09987b196d09	NA	NA	NA	NA	NA	NA	NA	NA	NA	0.123212	5.21129e-05	no	Confirmed Non-core
76208273ecdb94f7af4a66c873f89aa9c4fd17d3	NA	NA	NA	NA	NA	NA	NA	NA	NA	0.123212	3.50355e-05	no	Confirmed Non-core
ba5396c5b00ecb1f85d6f95c478412cc5759ae62	NA	NA	NA	NA	NA	NA	NA	NA	NA	0.123212	3.51123e-05	no	Confirmed Non-core
fd24973aaa64e10c907d91004b3743cddbbc3fb2	NA	NA	NA	NA	NA	NA	NA	NA	NA	0.123212	4.09886e-05	no	Confirmed Non-core
5e5d4840fe4ae14e488a81e8598e71eb24c3b079	NA	NA	NA	NA	NA	NA	NA	NA	NA	0.123212	4.05933e-05	no	Confirmed Non-core
4fed8e2942e3c80c42b2909502775910afd16bc8	NA	NA	NA	NA	NA	NA	NA	NA	NA	0.123212	3.59666e-05	no	Confirmed Non-core
50b6a290e17df81548402ccebca45ec60863f64a	NA	NA	NA	NA	NA	NA	NA	NA	NA	0.123212	4.06333e-05	no	Confirmed Non-core
818b8d00b229f4fcc7e7ac337795b7d1a9663567	Bacteria;Firmicutes;Clostridia;Clostridiales;Lachnospiraceae	0.999977	Bacteria	Firmicutes	Clostridia	Clostridiales	Lachnospiraceae	NA	NA	0.122112	0.000365422	no	Confirmed Non-core
08a7afdc226d73a8d6bef5a08447c8619314281d	NA	NA	NA	NA	NA	NA	NA	NA	NA	0.122112	0.000103335	no	Confirmed Non-core
72dc3aa8648860f42c5b2dcdd55804e1434311f8	NA	NA	NA	NA	NA	NA	NA	NA	NA	0.122112	9.17349e-05	no	Confirmed Non-core
64d85540980e9c4e629b21749bb83f2e2cf02b08	NA	NA	NA	NA	NA	NA	NA	NA	NA	0.122112	7.75771e-05	no	Confirmed Non-core
f9c83c0a401688e9fdf325a7c5bd9d9ed5f85753	NA	NA	NA	NA	NA	NA	NA	NA	NA	0.122112	6.57878e-05	no	Confirmed Non-core
bbf154593f155df5525e59d965f4904ef09f7b92	NA	NA	NA	NA	NA	NA	NA	NA	NA	0.122112	6.43675e-05	no	Confirmed Non-core
c08b31d6e14d0c106815f9d96b1d63affa720b2c	NA	NA	NA	NA	NA	NA	NA	NA	NA	0.122112	7.23888e-05	no	Confirmed Non-core
4ad8185d052077cfbdb598cefa47a308af8f52c1	NA	NA	NA	NA	NA	NA	NA	NA	NA	0.122112	6.18861e-05	no	Confirmed Non-core
9b76363b1a9ec27c9b6bf1da61a5036b77d18cb8	NA	NA	NA	NA	NA	NA	NA	NA	NA	0.122112	5.12003e-05	no	Confirmed Non-core
bf85f715ecab9609dfe7406da8b1052e9315e4b5	NA	NA	NA	NA	NA	NA	NA	NA	NA	0.122112	4.3804e-05	no	Confirmed Non-core
630a13df520ebf0c5ec5b2670395c107359c24a1	NA	NA	NA	NA	NA	NA	NA	NA	NA	0.122112	3.5304e-05	no	Confirmed Non-core
aa4835c9f47e9b94cd0b149482a03145b527580f	NA	NA	NA	NA	NA	NA	NA	NA	NA	0.122112	4.0126e-05	no	Confirmed Non-core
9921fa9f16301f738295c9288e208ade5e8711f4	NA	NA	NA	NA	NA	NA	NA	NA	NA	0.122112	3.19157e-05	no	Confirmed Non-core
dc9d95a24250957a46af9d4d653b47dbf4cf5642	NA	NA	NA	NA	NA	NA	NA	NA	NA	0.122112	3.85665e-05	no	Confirmed Non-core
d7749ff8332024684e341f198e377bc0370732eb	Bacteria;Bacteroidetes;Bacteroidia;Bacteroidales;Bacteroidaceae;Bacteroides;uncultured bacterium	0.753898	Bacteria	Bacteroidetes	Bacteroidia	Bacteroidales	Bacteroidaceae	Bacteroides	uncultured bacterium	0.121012	0.000128312	no	Confirmed Non-core
2e5bac6982e988e9336e57b4209dacb3fb766032	Bacteria;Firmicutes;Clostridia;Clostridiales;Ruminococcaceae;Ruminococcaceae UCG-005;uncultured bacterium	0.849421	Bacteria	Firmicutes	Clostridia	Clostridiales	Ruminococcaceae	Ruminococcaceae UCG-005	uncultured bacterium	0.121012	8.14989e-05	no	Confirmed Non-core
4c6a0f1833a67d1e11bbfa85e69cecad01df12a7	Bacteria;Cyanobacteria;Melainabacteria;Gastranaerophilales;uncultured bacterium;uncultured bacterium;uncultured bacterium	0.884787	Bacteria	Cyanobacteria	Melainabacteria	Gastranaerophilales	uncultured bacterium	uncultured bacterium	uncultured bacterium	0.121012	9.77214e-05	no	Confirmed Non-core
56b4e294058c75fbcc3bd1a858fe2879e368e9cf	Bacteria;Firmicutes;Clostridia;Clostridiales;Lachnospiraceae	0.999889	Bacteria	Firmicutes	Clostridia	Clostridiales	Lachnospiraceae	NA	NA	0.121012	8.42658e-05	no	Confirmed Non-core
d4d0c7ad2b9fde431e9c5bc1801b58a807770bf0	Bacteria;Firmicutes;Clostridia;Clostridiales;Ruminococcaceae;Ruminococcaceae UCG-014	1	Bacteria	Firmicutes	Clostridia	Clostridiales	Ruminococcaceae	Ruminococcaceae UCG-014	NA	0.121012	9.2425e-05	no	Confirmed Non-core
746b817d6911f0ae17b3d5fba4cbda8f912ffcbf	Bacteria;Firmicutes;Clostridia;Clostridiales;Ruminococcaceae;Ruminococcaceae UCG-010;uncultured bacterium	0.789539	Bacteria	Firmicutes	Clostridia	Clostridiales	Ruminococcaceae	Ruminococcaceae UCG-010	uncultured bacterium	0.121012	5.49879e-05	no	Confirmed Non-core
db56a83883fe232f871b2f7f9f22b43b9046593f	NA	NA	NA	NA	NA	NA	NA	NA	NA	0.121012	0.000113568	no	Confirmed Non-core
f65b7dbb8dbc39739a8bf7fd543b7cc41c0df635	NA	NA	NA	NA	NA	NA	NA	NA	NA	0.121012	8.68244e-05	no	Confirmed Non-core
7c12f994587792d9a6ce16325bf27ffbe86479d4	NA	NA	NA	NA	NA	NA	NA	NA	NA	0.121012	8.65237e-05	no	Confirmed Non-core
526d7b0af3e1eeb1faeed491398ad2e02d3a06eb	NA	NA	NA	NA	NA	NA	NA	NA	NA	0.121012	9.20073e-05	no	Confirmed Non-core
87b5be7c56b534279e6b5fb8e38b169717362a76	NA	NA	NA	NA	NA	NA	NA	NA	NA	0.121012	0.000100564	no	Confirmed Non-core
ac847db79c3f7c677a189a0740a942320fa51ac6	NA	NA	NA	NA	NA	NA	NA	NA	NA	0.121012	7.26362e-05	no	Confirmed Non-core
03a18ffda3fdd5d07a4e08e9974a799a52db81b8	NA	NA	NA	NA	NA	NA	NA	NA	NA	0.121012	8.66e-05	no	Confirmed Non-core
d968fe26b63a89ab46cdd9e1ff708fae475ddb18	NA	NA	NA	NA	NA	NA	NA	NA	NA	0.121012	6.66838e-05	no	Confirmed Non-core
8ad98a7f48dda87efbb27b2c02858eeed8155b3c	NA	NA	NA	NA	NA	NA	NA	NA	NA	0.121012	5.65246e-05	no	Confirmed Non-core
e22da48c6a9302bec0988b0ecb984ef75ed028d0	NA	NA	NA	NA	NA	NA	NA	NA	NA	0.121012	5.81419e-05	no	Confirmed Non-core
2960be0d9008602cd5f53db2a8c9525593426844	NA	NA	NA	NA	NA	NA	NA	NA	NA	0.121012	5.02622e-05	no	Confirmed Non-core
1a60f18ba043a80ef0d2b5a4d1d9cd7d954ac77b	NA	NA	NA	NA	NA	NA	NA	NA	NA	0.121012	5.29831e-05	no	Confirmed Non-core
7bf65c5edf921e29b4f8f4da10e54818e81e03f7	NA	NA	NA	NA	NA	NA	NA	NA	NA	0.121012	4.63317e-05	no	Confirmed Non-core
8c3d2ca75106b827ba1fe28a5593fe751c8392bc	NA	NA	NA	NA	NA	NA	NA	NA	NA	0.121012	4.1875e-05	no	Confirmed Non-core
d26ce8153a0c33eacfc0ac78a56c869291c83cef	NA	NA	NA	NA	NA	NA	NA	NA	NA	0.121012	4.10973e-05	no	Confirmed Non-core
d9c5dead278af37f7bcae6ee8c0d8678c9448655	NA	NA	NA	NA	NA	NA	NA	NA	NA	0.121012	4.29396e-05	no	Confirmed Non-core
0a02fec149ffa6d12f6249c61158e57b98d80590	NA	NA	NA	NA	NA	NA	NA	NA	NA	0.121012	3.72993e-05	no	Confirmed Non-core
c5cf4b63439a304e0c7123f33339af0697dd2968	NA	NA	NA	NA	NA	NA	NA	NA	NA	0.121012	3.3172e-05	no	Confirmed Non-core
3de985f3fa57697dc67faa2cbb00461ca7f83ee4	Bacteria;Firmicutes;Clostridia;Clostridiales;Ruminococcaceae;Oscillibacter;uncultured bacterium	0.912096	Bacteria	Firmicutes	Clostridia	Clostridiales	Ruminococcaceae	Oscillibacter	uncultured bacterium	0.119912	6.60402e-05	no	Confirmed Non-core
2496969a411be144d20a67b44abbff7b139a7b88	Bacteria;Firmicutes;Clostridia;Clostridiales;Lachnospiraceae;Acetitomaculum;uncultured bacterium	0.874312	Bacteria	Firmicutes	Clostridia	Clostridiales	Lachnospiraceae	Acetitomaculum	uncultured bacterium	0.119912	3.27398e-05	no	Confirmed Non-core
832f9cb3f6f19a99cbaa4f9ccd4c6764d9f690e8	NA	NA	NA	NA	NA	NA	NA	NA	NA	0.119912	0.000314837	no	Confirmed Non-core
804ae26bf47bede9fbc4bd85653fe92b014d06a9	NA	NA	NA	NA	NA	NA	NA	NA	NA	0.119912	0.000105927	no	Confirmed Non-core
5b16ab93aacd687199ad7b34edabd139d2204033	NA	NA	NA	NA	NA	NA	NA	NA	NA	0.119912	7.66656e-05	no	Confirmed Non-core
c096655a39bb8099fff4c092fd293f60cc82a05c	NA	NA	NA	NA	NA	NA	NA	NA	NA	0.119912	9.43978e-05	no	Confirmed Non-core
f56e8ab5e94176ec2e61f42a796608d22d4a2119	NA	NA	NA	NA	NA	NA	NA	NA	NA	0.119912	6.81193e-05	no	Confirmed Non-core
612bb7df505b2e4d65e43040fb8a91c142874af0	NA	NA	NA	NA	NA	NA	NA	NA	NA	0.119912	5.09798e-05	no	Confirmed Non-core
1f08ece4b8d225887aefa7dd0af195f737bf1f6b	NA	NA	NA	NA	NA	NA	NA	NA	NA	0.119912	4.72069e-05	no	Confirmed Non-core
73fd28801205adf89f94ad2bd252e9cd20fd55d1	NA	NA	NA	NA	NA	NA	NA	NA	NA	0.119912	4.89472e-05	no	Confirmed Non-core
7c0fe29e25ed502bf72447f6d55cf6f64215f137	NA	NA	NA	NA	NA	NA	NA	NA	NA	0.119912	4.96656e-05	no	Confirmed Non-core
47a714f3e3f22016891196cb0c37b4cecad8b88c	NA	NA	NA	NA	NA	NA	NA	NA	NA	0.119912	3.37842e-05	no	Confirmed Non-core
cbc8b3f30f9f3d3073bab2916a614cd64e0e9feb	NA	NA	NA	NA	NA	NA	NA	NA	NA	0.119912	3.76029e-05	no	Confirmed Non-core
187669277d8afc5c0c57da59f1d0643e69b16256	NA	NA	NA	NA	NA	NA	NA	NA	NA	0.119912	3.51239e-05	no	Confirmed Non-core
66ade0d92c8b39c6566989fd1469f24f6681443a	NA	NA	NA	NA	NA	NA	NA	NA	NA	0.119912	3.46995e-05	no	Confirmed Non-core
ce0d6e57353918bca0b91eae222d86441611a420	Bacteria;Firmicutes;Clostridia;Clostridiales;Lachnospiraceae	0.995782	Bacteria	Firmicutes	Clostridia	Clostridiales	Lachnospiraceae	NA	NA	0.118812	0.000133756	no	Confirmed Non-core
6ac5516791d53297393f67c078b846bb0b27f0dc	NA	NA	NA	NA	NA	NA	NA	NA	NA	0.118812	0.000196589	no	Confirmed Non-core
b4b98e71670d8c6bad375292195fa7344ef0b0af	NA	NA	NA	NA	NA	NA	NA	NA	NA	0.118812	0.000151336	no	Confirmed Non-core
f36ce1dd0cbb29c37b606b4e2ab57a45244a08cc	NA	NA	NA	NA	NA	NA	NA	NA	NA	0.118812	9.42687e-05	no	Confirmed Non-core
2a3961c7c2a432546fe779de5f2d3b93b91c5410	NA	NA	NA	NA	NA	NA	NA	NA	NA	0.118812	8.79168e-05	no	Confirmed Non-core
ae33b85054d402d1b3da2718f633fbc184f1fb09	NA	NA	NA	NA	NA	NA	NA	NA	NA	0.118812	7.86381e-05	no	Confirmed Non-core
87305564b731f808c4607f0f7af0da82e7a423f8	NA	NA	NA	NA	NA	NA	NA	NA	NA	0.118812	6.46367e-05	no	Confirmed Non-core
0c2bd6726d116373823d02a03205d73003fbde87	NA	NA	NA	NA	NA	NA	NA	NA	NA	0.118812	5.13316e-05	no	Confirmed Non-core
c357c2fb11ccb2f74d6fc6b52c0c394f2ad9b111	NA	NA	NA	NA	NA	NA	NA	NA	NA	0.118812	5.79882e-05	no	Confirmed Non-core
1a5e43896ea3ad83f32953ef2e029516a7a64644	NA	NA	NA	NA	NA	NA	NA	NA	NA	0.118812	5.07442e-05	no	Confirmed Non-core
ab4c9fa4cb6550cef610360d81d46f85d3ae6be1	NA	NA	NA	NA	NA	NA	NA	NA	NA	0.118812	5.05778e-05	no	Confirmed Non-core
6c748c4830736b6fd48b6691f85ebd49348d082b	NA	NA	NA	NA	NA	NA	NA	NA	NA	0.118812	4.78948e-05	no	Confirmed Non-core
411cf635fdb6b9dba72437ceae5363dfaf8223b2	NA	NA	NA	NA	NA	NA	NA	NA	NA	0.118812	4.98981e-05	no	Confirmed Non-core
0846ad7e6d2fce7f1fbe8b1e8ae0bf1235941013	NA	NA	NA	NA	NA	NA	NA	NA	NA	0.118812	4.13102e-05	no	Confirmed Non-core
281c9d3bb25f010297ad0da59f4a194d32bfef8c	NA	NA	NA	NA	NA	NA	NA	NA	NA	0.118812	3.69537e-05	no	Confirmed Non-core
698f9fbcbc83a71116deed3a4413dbe7f084fb02	NA	NA	NA	NA	NA	NA	NA	NA	NA	0.118812	3.596e-05	no	Confirmed Non-core
f3115d5944d33d14c6cab43da880daba2c3a63b4	Bacteria;Firmicutes;Clostridia;Clostridiales;Lachnospiraceae	0.999721	Bacteria	Firmicutes	Clostridia	Clostridiales	Lachnospiraceae	NA	NA	0.117712	0.000111033	no	Confirmed Non-core
da0d7aa9a9336f77667df1908aa36666c6b1f079	Bacteria;Firmicutes;Clostridia;Clostridiales;Lachnospiraceae	0.999979	Bacteria	Firmicutes	Clostridia	Clostridiales	Lachnospiraceae	NA	NA	0.117712	5.39077e-05	no	Confirmed Non-core
01cccad596644c5fcd2f5436bcb1d33d56db4df8	Bacteria;Bacteroidetes;Bacteroidia;Bacteroidales;Muribaculaceae;uncultured bacterium;uncultured bacterium	0.966062	Bacteria	Bacteroidetes	Bacteroidia	Bacteroidales	Muribaculaceae	uncultured bacterium	uncultured bacterium	0.117712	5.18392e-05	no	Confirmed Non-core
5ab1c5581b265d1c5abb6f20d3ed266f6a3086a1	Bacteria;Firmicutes;Clostridia;Clostridiales;Lachnospiraceae	0.999979	Bacteria	Firmicutes	Clostridia	Clostridiales	Lachnospiraceae	NA	NA	0.117712	4.25103e-05	no	Confirmed Non-core
f8767a6edd35246914bbc69df88002898c19cdfa	Bacteria;Firmicutes;Clostridia;Clostridiales;Ruminococcaceae	0.998864	Bacteria	Firmicutes	Clostridia	Clostridiales	Ruminococcaceae	NA	NA	0.117712	3.34212e-05	no	Confirmed Non-core
6d4b1fe02af63bb0cab06b73212d52834ed8a3a4	NA	NA	NA	NA	NA	NA	NA	NA	NA	0.117712	0.000205662	no	Confirmed Non-core
91ffd99527f5b9336470a0b6c88fa0ee8531d2c8	NA	NA	NA	NA	NA	NA	NA	NA	NA	0.117712	0.000111262	no	Confirmed Non-core
a3b1bcd48d9010ae7288f0818dbc4d0371c0e6c5	NA	NA	NA	NA	NA	NA	NA	NA	NA	0.117712	0.00010064	no	Confirmed Non-core
1a3eba1e9d28fed20fa6f2f14ef0762e5dae1923	NA	NA	NA	NA	NA	NA	NA	NA	NA	0.117712	0.000109071	no	Confirmed Non-core
1186fee785d29f71a7d1f759e15dd7379c73fdec	NA	NA	NA	NA	NA	NA	NA	NA	NA	0.117712	9.61089e-05	no	Confirmed Non-core
7c1a0ee69a15b07e556331c087404389c57c93f9	NA	NA	NA	NA	NA	NA	NA	NA	NA	0.117712	9.67042e-05	no	Confirmed Non-core
6612553a446018002f71107aed8815a74d210c51	NA	NA	NA	NA	NA	NA	NA	NA	NA	0.117712	7.26729e-05	no	Confirmed Non-core
7a4c6c7c9cae031d41b3314b8f8812a6520fcc63	NA	NA	NA	NA	NA	NA	NA	NA	NA	0.117712	6.01412e-05	no	Confirmed Non-core
e5624c481eaebe81eaf50e7db8e5d072eabbc7b7	NA	NA	NA	NA	NA	NA	NA	NA	NA	0.117712	5.70208e-05	no	Confirmed Non-core
feabcbd11b2aaf12e9c1aee4fe60d4844e43c0c7	NA	NA	NA	NA	NA	NA	NA	NA	NA	0.117712	5.40138e-05	no	Confirmed Non-core
2dafe0ef0312aaede557baf22dc64b681a02c94e	NA	NA	NA	NA	NA	NA	NA	NA	NA	0.117712	5.49511e-05	no	Confirmed Non-core
e8e0952b714e0ccef822d9f5848609c1232b57b6	NA	NA	NA	NA	NA	NA	NA	NA	NA	0.117712	4.47758e-05	no	Confirmed Non-core
5e283930d1ce7bb002af4cef9817793c2011e271	NA	NA	NA	NA	NA	NA	NA	NA	NA	0.117712	5.13444e-05	no	Confirmed Non-core
75b6dd5668ca7a386a6ffc23f2cede21f39c691e	NA	NA	NA	NA	NA	NA	NA	NA	NA	0.117712	4.60119e-05	no	Confirmed Non-core
c15939f03170286019740fcae2b2cc07c8256cc0	NA	NA	NA	NA	NA	NA	NA	NA	NA	0.117712	3.09727e-05	no	Confirmed Non-core
3f3cfec573c52533247bbd153de85cc753d2815f	NA	NA	NA	NA	NA	NA	NA	NA	NA	0.117712	3.32794e-05	no	Confirmed Non-core
f83bf6e6e4a7fa4bb0d5ca6d150dc632063cce7f	NA	NA	NA	NA	NA	NA	NA	NA	NA	0.117712	3.10455e-05	no	Confirmed Non-core
7ba5d9aed60d097daa652362c396982979ac8934	NA	NA	NA	NA	NA	NA	NA	NA	NA	0.117712	3.68752e-05	no	Confirmed Non-core
953b1a0aad6227c9c76cc8796eb3c0e9efb639d2	Bacteria;Firmicutes;Clostridia;Clostridiales;Lachnospiraceae	0.999963	Bacteria	Firmicutes	Clostridia	Clostridiales	Lachnospiraceae	NA	NA	0.116612	5.94328e-05	no	Confirmed Non-core
262d0aa2b3786ab71e444358aec57351905cc075	Bacteria;Firmicutes;Clostridia;Clostridiales;Lachnospiraceae;Marvinbryantia;uncultured bacterium	0.843949	Bacteria	Firmicutes	Clostridia	Clostridiales	Lachnospiraceae	Marvinbryantia	uncultured bacterium	0.116612	4.39409e-05	no	Confirmed Non-core
f8627c4462037a6c57760f157d113eb7430ddd05	Bacteria;Firmicutes;Clostridia;Clostridiales;Ruminococcaceae;Ruminococcaceae UCG-014;uncultured Escherichia sp.	0.737022	Bacteria	Firmicutes	Clostridia	Clostridiales	Ruminococcaceae	Ruminococcaceae UCG-014	uncultured Escherichia sp.	0.116612	4.08549e-05	no	Confirmed Non-core
63ca5fb8c0b2510c82d5202aacc9b1db7649a212	Bacteria;Firmicutes;Clostridia;Clostridiales;Lachnospiraceae	0.999783	Bacteria	Firmicutes	Clostridia	Clostridiales	Lachnospiraceae	NA	NA	0.116612	3.46595e-05	no	Confirmed Non-core
562875b9e111f03a965aa87a3bdebfbafe2cfa1b	Bacteria;Firmicutes;Clostridia;Clostridiales	0.999973	Bacteria	Firmicutes	Clostridia	Clostridiales	NA	NA	NA	0.116612	3.94629e-05	no	Confirmed Non-core
04698edf472fc7bc2e6d486841da467493738c53	Bacteria;Firmicutes;Clostridia;Clostridiales;Lachnospiraceae	0.999895	Bacteria	Firmicutes	Clostridia	Clostridiales	Lachnospiraceae	NA	NA	0.116612	3.44534e-05	no	Confirmed Non-core
ad33893a9115120ab78099a49856f718a99ef929	NA	NA	NA	NA	NA	NA	NA	NA	NA	0.116612	0.000166291	no	Confirmed Non-core
e806a85f35bffc1f7d526ed0e380235cf3a16788	NA	NA	NA	NA	NA	NA	NA	NA	NA	0.116612	0.000115413	no	Confirmed Non-core
6f3bdbabb1965bf144b74050c85a3c3d5d280641	NA	NA	NA	NA	NA	NA	NA	NA	NA	0.116612	8.38292e-05	no	Confirmed Non-core
a79c4af583509bfe8614fbb8950afff51fe60d35	NA	NA	NA	NA	NA	NA	NA	NA	NA	0.116612	6.92666e-05	no	Confirmed Non-core
6128202c2f8ea6a4a623e3f98e30f6cfcfe4196c	NA	NA	NA	NA	NA	NA	NA	NA	NA	0.116612	7.02936e-05	no	Confirmed Non-core
281b2bbe286ca3b34a94c788164201606610042b	NA	NA	NA	NA	NA	NA	NA	NA	NA	0.116612	6.34312e-05	no	Confirmed Non-core
1a9f2fb12aa028a8171c3ee877a05ed1c28cf7cf	NA	NA	NA	NA	NA	NA	NA	NA	NA	0.116612	4.65381e-05	no	Confirmed Non-core
6b64e95286ba028705ee87e00ec1a7489d491778	NA	NA	NA	NA	NA	NA	NA	NA	NA	0.116612	4.64203e-05	no	Confirmed Non-core
45260fff71a5f027397a4f28a75c5d0d0985d88e	NA	NA	NA	NA	NA	NA	NA	NA	NA	0.116612	4.65675e-05	no	Confirmed Non-core
20a602780f7eeddbba9e83dcf831ebcf7d90bbab	NA	NA	NA	NA	NA	NA	NA	NA	NA	0.116612	4.6138e-05	no	Confirmed Non-core
76d4caa8df46b18cffa7519724b8070f4302142a	NA	NA	NA	NA	NA	NA	NA	NA	NA	0.116612	4.5627e-05	no	Confirmed Non-core
683027c71b0cb344c499f05f4a274bfdd750120b	NA	NA	NA	NA	NA	NA	NA	NA	NA	0.116612	3.19901e-05	no	Confirmed Non-core
fa68ef77c219addd51a26398b144ae9ce96ca1e8	NA	NA	NA	NA	NA	NA	NA	NA	NA	0.116612	3.78627e-05	no	Confirmed Non-core
57c6ae498b40659bc69f1d4539bde8b16d872384	NA	NA	NA	NA	NA	NA	NA	NA	NA	0.116612	3.10489e-05	no	Confirmed Non-core
a355ac38d81ffaf20b9783446718eadf78dd1aa0	NA	NA	NA	NA	NA	NA	NA	NA	NA	0.116612	4.1598e-05	no	Confirmed Non-core
582c83be2df317e3bccdd20705c034eb2d7bbbd5	NA	NA	NA	NA	NA	NA	NA	NA	NA	0.116612	3.37699e-05	no	Confirmed Non-core
4a5b9e8f9c9dbcc5fd478c5b5f88b03bd58ea447	NA	NA	NA	NA	NA	NA	NA	NA	NA	0.116612	3.92518e-05	no	Confirmed Non-core
1b40d30d06bf3b0b4b491c2a18cc0f5cec7713c4	Bacteria;Bacteroidetes;Bacteroidia;Bacteroidales;Prevotellaceae	0.999168	Bacteria	Bacteroidetes	Bacteroidia	Bacteroidales	Prevotellaceae	NA	NA	0.115512	0.00023369	no	Confirmed Non-core
d978e2c0181234cedc94df2a0f11563830f3cab3	Bacteria;Firmicutes;Clostridia;Clostridiales;Ruminococcaceae;Ruminococcaceae UCG-014	1	Bacteria	Firmicutes	Clostridia	Clostridiales	Ruminococcaceae	Ruminococcaceae UCG-014	NA	0.115512	0.000173905	no	Confirmed Non-core
0810e1a937757815ccd19a5f57de558d5023deae	Bacteria;Firmicutes;Clostridia;Clostridiales;Ruminococcaceae;Ruminococcus 2;uncultured bacterium	0.875102	Bacteria	Firmicutes	Clostridia	Clostridiales	Ruminococcaceae	Ruminococcus 2	uncultured bacterium	0.115512	0.000155662	no	Confirmed Non-core
78b30bd2acae4534e573f2900967566ccac4d612	Bacteria;Cyanobacteria;Melainabacteria;Gastranaerophilales;uncultured bacterium;uncultured bacterium;uncultured bacterium	0.78647	Bacteria	Cyanobacteria	Melainabacteria	Gastranaerophilales	uncultured bacterium	uncultured bacterium	uncultured bacterium	0.115512	8.48318e-05	no	Confirmed Non-core
ae6aa5aedc706f40b9da8d8f3942dc180a9f31f7	Bacteria;Bacteroidetes;Bacteroidia;Bacteroidales;Muribaculaceae;uncultured bacterium;uncultured bacterium	0.907757	Bacteria	Bacteroidetes	Bacteroidia	Bacteroidales	Muribaculaceae	uncultured bacterium	uncultured bacterium	0.115512	5.87253e-05	no	Confirmed Non-core
d2869b14c5d6493053de2626bd0c1453164decf6	Bacteria;Firmicutes;Clostridia;Clostridiales;Lachnospiraceae	0.998362	Bacteria	Firmicutes	Clostridia	Clostridiales	Lachnospiraceae	NA	NA	0.115512	5.84745e-05	no	Confirmed Non-core
aa6b5c62368d5a3ce2c53e3b7d9b7715d64c6dcd	Bacteria;Cyanobacteria;Melainabacteria;Gastranaerophilales	0.999998	Bacteria	Cyanobacteria	Melainabacteria	Gastranaerophilales	NA	NA	NA	0.115512	4.60118e-05	no	Confirmed Non-core
4da06d35e1f3cf82f35aea364420aef404dd99b5	NA	NA	NA	NA	NA	NA	NA	NA	NA	0.115512	0.00025136	no	Confirmed Non-core
f71c1ff78761616be76be0e4efad09d98977e017	NA	NA	NA	NA	NA	NA	NA	NA	NA	0.115512	0.000169908	no	Confirmed Non-core
bf42adbfeac22518ccd42afd12547665810d2cf9	NA	NA	NA	NA	NA	NA	NA	NA	NA	0.115512	8.36002e-05	no	Confirmed Non-core
8037b8202223879adb6a8254ac430dce73fe8eca	NA	NA	NA	NA	NA	NA	NA	NA	NA	0.115512	0.000105936	no	Confirmed Non-core
d99e187358030e9da0d15d828e1d57b6fc56c696	NA	NA	NA	NA	NA	NA	NA	NA	NA	0.115512	9.11271e-05	no	Confirmed Non-core
bc45566e660f3d11652090f62d0ca0054b0218af	NA	NA	NA	NA	NA	NA	NA	NA	NA	0.115512	7.46808e-05	no	Confirmed Non-core
55ed9a936cec41074d60b80190527572e2fa7f95	NA	NA	NA	NA	NA	NA	NA	NA	NA	0.115512	5.57372e-05	no	Confirmed Non-core
cd0e5231d1d6a638c6d6dea290e069f574c5fea4	NA	NA	NA	NA	NA	NA	NA	NA	NA	0.115512	5.84264e-05	no	Confirmed Non-core
742bf2123e19153de455f8f2ec717c16cf0eca02	NA	NA	NA	NA	NA	NA	NA	NA	NA	0.115512	5.65333e-05	no	Confirmed Non-core
ea421ae41dee2448be0292147e388143b5d19f73	NA	NA	NA	NA	NA	NA	NA	NA	NA	0.115512	4.04287e-05	no	Confirmed Non-core
89a7f63b240f19696cdf5ea0b93384a1e4da3382	NA	NA	NA	NA	NA	NA	NA	NA	NA	0.115512	4.89427e-05	no	Confirmed Non-core
409d3a8fc6c8457a922cbfb4f29d26bf3e9d4af1	NA	NA	NA	NA	NA	NA	NA	NA	NA	0.115512	4.75697e-05	no	Confirmed Non-core
bb48014521c561418db9bcb1d1139bfc58ecf78f	NA	NA	NA	NA	NA	NA	NA	NA	NA	0.115512	4.20105e-05	no	Confirmed Non-core
11d805cb0a92f5f82ac185fe7bf183db7787024e	NA	NA	NA	NA	NA	NA	NA	NA	NA	0.115512	3.30025e-05	no	Confirmed Non-core
39bf9ab0742d102004970eddf8ae288c212207b7	NA	NA	NA	NA	NA	NA	NA	NA	NA	0.115512	3.43689e-05	no	Confirmed Non-core
5701adf1d3aae43c6b46a9e443a0136bfc2bad69	NA	NA	NA	NA	NA	NA	NA	NA	NA	0.115512	2.78792e-05	no	Confirmed Non-core
0940735947dafe31fb00ea251c9b311611f11929	NA	NA	NA	NA	NA	NA	NA	NA	NA	0.115512	4.08085e-05	no	Confirmed Non-core
944b802e2cc9000ac85cb710ceb4c0f404a3108f	NA	NA	NA	NA	NA	NA	NA	NA	NA	0.115512	3.90109e-05	no	Confirmed Non-core
dae9817330f58005a46020543509b55d984d0e5b	Bacteria;Firmicutes;Clostridia;Clostridiales;Ruminococcaceae;Ruminococcaceae UCG-014	1	Bacteria	Firmicutes	Clostridia	Clostridiales	Ruminococcaceae	Ruminococcaceae UCG-014	NA	0.114411	6.11671e-05	no	Confirmed Non-core
2c2118baad5f5f0c665babadd4a8b15c8572cb83	Bacteria;Cyanobacteria;Melainabacteria;Gastranaerophilales;uncultured bacterium;uncultured bacterium;uncultured bacterium	0.854932	Bacteria	Cyanobacteria	Melainabacteria	Gastranaerophilales	uncultured bacterium	uncultured bacterium	uncultured bacterium	0.114411	7.06216e-05	no	Confirmed Non-core
3f28f60a9b30cefe9eb0398ebc163bb4500ed808	Bacteria;Bacteroidetes;Bacteroidia;Bacteroidales;Muribaculaceae;uncultured bacterium;uncultured bacterium	0.982268	Bacteria	Bacteroidetes	Bacteroidia	Bacteroidales	Muribaculaceae	uncultured bacterium	uncultured bacterium	0.114411	5.82094e-05	no	Confirmed Non-core
fd5d560b4c5f9dbd8996864a8979d9a4fa2d23ef	Bacteria;Firmicutes;Clostridia;Clostridiales;Ruminococcaceae;Ruminococcaceae UCG-014	1	Bacteria	Firmicutes	Clostridia	Clostridiales	Ruminococcaceae	Ruminococcaceae UCG-014	NA	0.114411	5.14273e-05	no	Confirmed Non-core
194584d5b2cc8f635cf513be0a581c87564e4844	Bacteria;Firmicutes;Clostridia;Clostridiales;Ruminococcaceae;Ruminococcaceae UCG-014	1	Bacteria	Firmicutes	Clostridia	Clostridiales	Ruminococcaceae	Ruminococcaceae UCG-014	NA	0.114411	4.39003e-05	no	Confirmed Non-core
9f01b5a00d03215d4568cb6e6f94f3646f690236	NA	NA	NA	NA	NA	NA	NA	NA	NA	0.114411	0.000204808	no	Confirmed Non-core
[truncated: 37,911 more rows]
